# Supplementary material for: Abnormal level of CUL4B-mediated histone H2A ubiquitination causes disruptive HOX gene expression
Source: Epigenetics Chromatin. 2019 Apr 16;12:22. doi: 10.1186/s13072-019-0268-7 (PMC6466687; doi:10.1186/s13072-019-0268-7)
Supplement: Supplementary file 2 — Additional file 2: Table S1. CUL4B PPI_interactions new. [file 13072_2019_268_MOESM2_ESM.xls]

Protein IDs	Majority protein IDs	Peptide counts (all)	Peptide counts (razor+unique)	Peptide counts (unique)	Protein names	Gene names	Fasta headers	Number of proteins	Peptides	Razor + unique peptides	Unique peptides	Sequence coverage [%]	Unique + razor sequence coverage [%]	Unique sequence coverage [%]	Mol. weight [kDa]	Sequence length	Sequence lengths	Q-value	Score	Intensity	MS/MS count	Only identified by site	Reverse	Potential contaminant	id	Peptide IDs	Peptide is razor	Mod. peptide IDs	Evidence IDs	MS/MS IDs	Best MS/MS	Oxidation (M) site IDs	Oxidation (M) site positions																						
P51449	P51449	4	4	4	Nuclear receptor ROR-gamma	RORC	sp|P51449|RORG_HUMAN Nuclear receptor ROR-gamma OS=Homo sapiens OX=9606 GN=RORC PE=1 SV=2	1	4	4	4	9.1	9.1	9.1	58.195	518	518	0	24.243	22450000	3				0	"0;1;2;3"	"True;True;True;True"	"0;1;2;3"	"0;1;2;3;4"	"0;1;2;3;4"	"0;2;3;4"																								
																																																							
Sequence	N-term cleavage window	C-term cleavage window	Amino acid before	First amino acid	Second amino acid	Second last amino acid	Last amino acid	Amino acid after	A Count	R Count	N Count	D Count	C Count	Q Count	E Count	G Count	H Count	I Count	L Count	K Count	M Count	F Count	P Count	S Count	T Count	W Count	Y Count	V Count	U Count	O Count	Length	Missed cleavages	Mass	Proteins	Leading razor protein	Start position	End position	Gene names	Protein names	Unique (Groups)	Unique (Proteins)	Charges	PEP	Score	Intensity	Reverse	Potential contaminant	id	Protein group IDs	Mod. peptide IDs	Evidence IDs	MS/MS IDs	Best MS/MS	Oxidation (M) site IDs	MS/MS Count
ELLAAK	______________________________	PQRQHRASRELLAAKKTHTSQIEVIPCKIC	R	E	L	A	K	K	2	0	0	0	0	0	1	0	0	0	2	1	0	0	0	0	0	0	0	0	0	0	6	0	643.39048	P51449	P51449	14	19	RORC	Nuclear receptor ROR-gamma	yes	yes	"1;2"	4.51E-03	9.5519	18683000			0	0	0	"0;1"	"0;1"	0		1
ELLAAKK	______________________________	QRQHRASRELLAAKKTHTSQIEVIPCKICG	R	E	L	K	K	T	2	0	0	0	0	0	1	0	0	0	2	2	0	0	0	0	0	0	0	0	0	0	7	1	771.48544	P51449	P51449	14	20	RORC	Nuclear receptor ROR-gamma	yes	yes	2	1.15E-02	24.819	1286800			1	0	1	2	2	2		1
GFFRRSQR	SSGIHYGVITCEGCKGFFRRSQRCNAAYSC	ITCEGCKGFFRRSQRCNAAYSCTRQQNCPI	K	G	F	Q	R	C	0	3	0	0	0	1	0	1	0	0	0	0	0	2	0	1	0	0	0	0	0	0	8	2	1052.5628	P51449	P51449	53	60	RORC	Nuclear receptor ROR-gamma	yes	yes	2	9.64E-03	4.3563	0			2	0	2	3	3	3		1
THTSQIEVIPCKICGDKSSGIHYGVITCEGCK	QRQHRASRELLAAKKTHTSQIEVIPCKICG	SSGIHYGVITCEGCKGFFRRSQRCNAAYSC	K	T	H	C	K	G	0	0	0	1	4	1	2	4	2	5	0	3	0	0	1	3	3	0	1	2	0	0	32	2	3633.7048	P51449	P51449	21	52	RORC	Nuclear receptor ROR-gamma	yes	yes	4	1.15E-02	0.0010313	2480700			3	0	3	4	4	4		0
