# Supplementary material for: Abnormal level of CUL4B-mediated histone H2A ubiquitination causes disruptive HOX gene expression
Source: Epigenetics Chromatin. 2019 Apr 16;12:22. doi: 10.1186/s13072-019-0268-7 (PMC6466687; doi:10.1186/s13072-019-0268-7)
Supplement: Supplementary file 3 — Additional file 3: Table S2. GO CUL4B PPI _interations. [file 13072_2019_268_MOESM3_ESM.xls]

Level	GO ID	GO Name	GO Type	Parents (ACC)	Parents (Name)	Nodescore	Seqs	Sequence Names
1	GO:0008150	biological_process	Biological Process			231.4	96	P05204, P07900, Q9BTV4, H3BTE6, Q96LA5, P11169, Q71UI9, J3KSJ0, Q9Y2X3, Q8TF72, Q8J015, P49411, P62805, Q9UBC3, P04406, P36578, K7EM90, Q9P1Q5, Q5JP53, Q8NGT0, P22626, A0A0A0MS14, Q15392, F5H5D3, P46777, A2NJV5, Q9UNT1, P10809, Q99878, P06312, J3QSB5, A0A087WUZ3, F8VVM2, P12236, Q15717, P00846, Q9Y6A9, P17096, B8ZZK4, F5H6U7, Q59GN2, G3V0E5, P68133, P68371, P60484, P52907, E9PS50, P81605, P62269,…
2	GO:0051179	localization	Biological Process	GO:0008150	biological_process	47.03	44	P07900, Q8TCU6, K7EQH4, F8VVM2, P11169, P12236, Q9NT62, Q8N5M9, P35579, Q02878, P00846, P62273, P30050, B5MDF5, P01834, P17096, Q9Y6A9, Q9Y2X3, Q9NQC3, F5H6U7, Q8TF72, P60709, P04406, P62906, G3V0E5, P36578, P68371, Q08211, P16401, Q5QNZ2, P22626, P11021, A0A0A0MS14, Q15392, P60484, P52907, A2NJV5, P46777, P08238, F8W079, Q9UNT1, P62269, P10809, P06312
2	GO:0050789	regulation of biological process	Biological Process	GO:0065007, GO:0008150	biological regulation, biological_process	63.44	47	P07900, Q8TCU6, A0A087WUZ3, Q15911, P12236, Q9NT62, Q9P035, P10412, A0A1W2PQ69, Q15717, Q8N5M9, Q71UI9, P35579, Q02878, A0A0C4DG42, Q8TBJ5, Q9BVC6, P68431, P01834, P17096, Q9NQC3, Q8TF72, P60709, P62805, Q9UBC3, P04406, P68133, Q5T6W2, Q9H9Z2, P38159, P68371, Q9P1Q5, Q08211, Q8NGT0, P16401, P22626, P11021, A0A0A0MS14, Q15392, P60484, P52907, A2NJV5, P46777, P08238, P10809, Q99878, P06312
2	GO:0065007	biological regulation	Biological Process	GO:0008150	biological_process	48.54	50	P05204, P07900, Q9NT62, Q8N5M9, Q71UI9, P35579, P01834, Q8TF72, P60709, P62805, Q9UBC3, P04406, Q9H9Z2, P38159, Q9P1Q5, Q8NGT0, P22626, P11021, A0A0A0MS14, Q15392, A2NJV5, P46777, P10809, Q99878, P06312, Q8TCU6, A0A087WUZ3, Q15911, P12236, Q9P035, P10412, A0A1W2PQ69, Q15717, Q02878, A0A0C4DG42, Q8TBJ5, Q9BVC6, P68431, P17096, Q9NQC3, G3V0E5, P68133, Q5T6W2, P68371, Q08211, P16401, P60484, P52907,…
2	GO:0040011	locomotion	Biological Process	GO:0008150	biological_process	7.02	9	P11021, Q8TCU6, P60484, P01834, Q9NQC3, Q8N5M9, A2NJV5, P35579, P06312
2	GO:0008152	metabolic process	Biological Process	GO:0008150	biological_process	99.12	71	A0A087X0X3, A2A3R7, P07900, H3BTE6, E9PJD9, P11169, Q9NT62, H0YLP6, P50454, Q71UI9, P35579, J3KSJ0, P62273, P30050, P01834, Q9Y2X3, U3KQ84, Q8J015, P04844, K7ELC7, P49411, P62805, P60709, Q9UBC3, P04406, P36578, K7EM90, G3V1A1, P38159, Q9H9Z2, Q5QNZ2, P22626, P11021, A0A0A0MS14, Q15392, P46777, A2NJV5, F8W079, P10809, Q99878, P06312, Q8TCU6, J3QSB5, Q15911, K7EQH4, Q9P035, P10412, A0A1W2PQ69, Q15…
2	GO:0044699	single-organism process	Biological Process	GO:0008150	biological_process	107.66	59	P07900, Q9BTV4, Q96LA5, P11169, Q9NT62, Q8N5M9, P50454, Q71UI9, P35579, P01834, Q9Y2X3, U3KQ84, Q8TF72, P04844, P60709, P62805, P04406, Q9UBC3, K7EM90, Q9H9Z2, P38159, Q9P1Q5, Q8NGT0, Q5QNZ2, P22626, P11021, A0A0A0MS14, Q15392, A2NJV5, P46777, F8W079, Q9UNT1, P10809, Q99878, P06312, Q8TCU6, A0A087WUZ3, K7EQH4, Q15911, P12236, Q9P035, Q15717, P00846, Q8TBJ5, Q9BVC6, P68431, P17096, Q9NQC3, Q15125,…
2	GO:0071840	cellular component organization or biogenesis	Biological Process	GO:0008150	biological_process	37.14	46	Q8TCU6, P07900, Q9BTV4, A0A087WUZ3, P12236, Q9NT62, P10412, Q8N5M9, P50454, Q71UI9, P35579, Q02878, P00846, P30050, P68431, P62273, P01834, P17096, Q9Y2X3, Q9NQC3, Q8TF72, P62805, P60709, Q9UBC3, P04406, P62906, P36578, P68133, P38159, P68371, Q08211, P16401, P22626, P11021, A0A0A0MS14, Q15392, P52907, P60484, P46777, P02533, Q8N257, P62269, P08238, Q9UNT1, Q99878, P10809
2	GO:0032502	developmental process	Biological Process	GO:0008150	biological_process	42.31	28	Q8TCU6, Q15911, Q15717, Q8N5M9, P50454, P35579, Q8TBJ5, P00846, P68431, P17096, Q9NQC3, Q15125, Q8TF72, P04844, P62805, P60709, Q9UBC3, P68133, Q9H9Z2, P38159, Q08211, P11021, Q15392, P60484, P02533, P08238, P10809, Q5BJD5
2	GO:0023052	signaling	Biological Process	GO:0008150	biological_process	20.2	26	P07900, Q8TCU6, Q96LA5, P12236, Q9P035, Q8N5M9, P35579, Q9BVC6, P68431, P01834, Q9NQC3, P60709, Q9H9Z2, Q9P1Q5, Q8NGT0, P22626, P11021, A0A0A0MS14, Q15392, P60484, P52907, A2NJV5, P46777, P08238, P10809, P06312
2	GO:0048519	negative regulation of biological process	Biological Process	GO:0050789, GO:0008150	regulation of biological process, biological_process	18.81	29	Q8TCU6, A0A087WUZ3, Q15911, Q9NT62, P10412, Q15717, Q8N5M9, Q71UI9, P35579, Q9BVC6, P68431, P17096, Q9NQC3, P62805, Q9UBC3, P04406, Q9H9Z2, P38159, Q08211, P16401, P22626, P11021, Q15392, P60484, P52907, P46777, P08238, P10809, Q99878
2	GO:0051704	multi-organism process	Biological Process	GO:0008150	biological_process	9.66	18	P05204, P04406, P62906, P36578, P12236, Q9P035, Q9H9Z2, Q08211, Q02878, P60484, P62273, P30050, P17096, P46777, P08238, P81605, P62269, P10809
2	GO:0002376	immune system process	Biological Process	GO:0008150	biological_process	38.55	24	P05204, P07900, Q8TCU6, P12236, P11169, Q8N5M9, P35579, P68431, P01834, Q15125, P60709, P62805, P04406, P0DOY3, P68371, Q08211, A0A0A0MS14, P60484, P52907, A2NJV5, P08238, P81605, P10809, P06312
2	GO:0050896	response to stimulus	Biological Process	GO:0008150	biological_process	73.61	45	P05204, P07900, Q8TCU6, Q15911, P11169, P12236, Q9P035, Q8N5M9, P50454, P35579, Q9BVC6, P00846, P68431, P01834, P17096, Q9NQC3, Q8TF72, P49411, P04844, P60709, P62805, Q9UBC3, P04406, P62906, P68133, Q9H9Z2, P38159, P68371, Q9P1Q5, P0DOY3, Q08211, Q8NGT0, P22626, P11021, A0A0A0MS14, Q15392, P60484, P52907, A2NJV5, P46777, P02533, P08238, P81605, P10809, P06312
2	GO:0048518	positive regulation of biological process	Biological Process	GO:0050789, GO:0008150	regulation of biological process, biological_process	26.99	29	P07900, Q8TCU6, Q15911, P12236, Q9P035, Q15717, P35579, P68431, P01834, P17096, Q9NQC3, P60709, P62805, Q9UBC3, P04406, P68133, Q9H9Z2, P38159, Q08211, P16401, P22626, P11021, A0A0A0MS14, P60484, A2NJV5, P46777, P08238, P10809, P06312
2	GO:0032501	multicellular organismal process	Biological Process	GO:0008150	biological_process	26.95	29	Q8TCU6, Q15911, Q15717, Q8N5M9, P50454, P35579, Q8TBJ5, P68431, P01834, Q9NQC3, Q15125, Q8TF72, P60709, P62805, P04406, Q9UBC3, P68133, Q9H9Z2, P38159, Q08211, Q8NGT0, P11021, Q15392, P60484, P52907, P02533, P08238, P10809, Q5BJD5
2	GO:0009987	cellular process	Biological Process	GO:0008150	biological_process	172.96	87	A0A087X0X3, A2A3R7, P07900, Q9BTV4, H3BTE6, E9PJD9, Q96LA5, P11169, Q9NT62, Q8N5M9, H0YLP6, P50454, Q71UI9, P35579, J3KSJ0, P30050, P62273, P01834, Q9Y2X3, U3KQ84, Q8TF72, Q8J015, P04844, K7ELC7, P49411, P60709, P62805, Q9UBC3, P04406, P36578, K7EM90, G3V1A1, Q9H9Z2, P38159, Q9P1Q5, Q5JP53, Q8NGT0, Q5QNZ2, P22626, P11021, A0A0A0MS14, Q15392, F5H5D3, A2NJV5, P46777, Q8N257, Q9UNT1, F8W079, P10809,…
3	GO:0065009	regulation of molecular function	Biological Process	GO:0065007	biological regulation	3.55	12	P07900, Q8TCU6, P04406, Q9P035, Q08211, P22626, P11021, Q15392, P60484, P46777, P08238, P10809
3	GO:0009058	biosynthetic process	Biological Process	GO:0008152	metabolic process	83.39	54	A2A3R7, P07900, E9PJD9, H0YLP6, P50454, Q71UI9, J3KSJ0, P62273, P30050, U3KQ84, Q8J015, P04844, K7ELC7, P49411, P62805, Q9UBC3, P04406, P36578, G3V1A1, Q9H9Z2, P38159, Q5QNZ2, P22626, P11021, Q15392, P46777, P10809, Q99878, J3QSB5, Q15911, P10412, Q9P035, A0A1W2PQ69, Q15717, A0A075B6E2, Q02878, A0A0C4DG42, P00846, Q8TBJ5, P68431, P17096, Q15125, E9PJG4, B8ZZK4, P62906, Q59GN2, Q5T6W2, Q08211, P16…
3	GO:0009056	catabolic process	Biological Process	GO:0008152	metabolic process	1.43	13	P04406, P62906, P36578, K7EM90, Q9H9Z2, P11021, Q02878, P60484, P62273, P30050, P46777, P62269, P08238
3	GO:0071704	organic substance metabolic process	Biological Process	GO:0008152	metabolic process	71.51	70	A0A087X0X3, A2A3R7, P07900, H3BTE6, E9PJD9, P11169, Q9NT62, H0YLP6, P50454, Q71UI9, P35579, J3KSJ0, P62273, P30050, P01834, Q9Y2X3, U3KQ84, Q8J015, P04844, K7ELC7, P49411, P62805, P60709, Q9UBC3, P04406, P36578, K7EM90, G3V1A1, P38159, Q9H9Z2, Q5QNZ2, P22626, P11021, A0A0A0MS14, Q15392, P46777, A2NJV5, F8W079, P10809, Q99878, P06312, Q8TCU6, J3QSB5, Q15911, K7EQH4, Q9P035, P10412, A0A1W2PQ69, Q15…
3	GO:0006950	response to stress	Biological Process	GO:0050896	response to stimulus	21.81	27	P07900, P12236, Q9P035, Q8N5M9, P50454, P35579, Q9BVC6, P00846, P68431, P01834, P17096, P62805, P60709, P04406, Q9UBC3, P68371, Q08211, P11021, A0A0A0MS14, Q15392, P60484, P52907, A2NJV5, P08238, P81605, P10809, P06312
3	GO:0006955	immune response	Biological Process	GO:0002376, GO:0050896	immune system process, response to stimulus	42.54	18	P05204, P07900, P60709, P04406, P12236, P11169, P0DOY3, P68371, Q08211, A0A0A0MS14, P60484, P52907, P01834, A2NJV5, P08238, P81605, P10809, P06312
3	GO:0051239	regulation of multicellular organismal process	Biological Process	GO:0032501, GO:0050789	multicellular organismal process, regulation of biological process	8.09	13	Q8TCU6, P62805, P04406, Q9UBC3, Q15717, Q9H9Z2, Q08211, P11021, P60484, P68431, Q9NQC3, P08238, P10809
3	GO:0002682	regulation of immune system process	Biological Process	GO:0002376, GO:0050789	immune system process, regulation of biological process	12.15	13	P07900, P60709, P62805, P12236, Q08211, A0A0A0MS14, P60484, P68431, P01834, A2NJV5, P08238, P10809, P06312
3	GO:0048583	regulation of response to stimulus	Biological Process	GO:0050896, GO:0050789	response to stimulus, regulation of biological process	16.79	19	P07900, Q8TCU6, P60709, P12236, Q9P035, Q8N5M9, Q9H9Z2, Q08211, P11021, A0A0A0MS14, P60484, P01834, P17096, Q9NQC3, A2NJV5, P46777, P08238, P10809, P06312
3	GO:0051674	localization of cell	Biological Process	GO:0051179	localization	7.02	9	P11021, Q8TCU6, P60484, P01834, Q9NQC3, Q8N5M9, A2NJV5, P35579, P06312
3	GO:0033036	macromolecule localization	Biological Process	GO:0051179	localization	25.36	27	P07900, P12236, Q9NT62, Q8N5M9, P35579, Q02878, P62273, P30050, B5MDF5, Q9Y6A9, Q9Y2X3, Q9NQC3, Q8TF72, P04406, P62906, G3V0E5, P36578, Q08211, P16401, P22626, P11021, Q15392, P46777, P08238, Q9UNT1, P62269, P10809
3	GO:0009892	negative regulation of metabolic process	Biological Process	GO:0048519, GO:0019222, GO:0008152	negative regulation of biological process, regulation of metabolic process, metabolic process	9.34	20	Q8TCU6, P62805, Q9UBC3, P04406, Q15911, P10412, Q15717, P38159, Q9H9Z2, Q71UI9, Q08211, P16401, P22626, Q15392, P60484, P68431, P17096, P46777, P08238, Q99878
3	GO:0032879	regulation of localization	Biological Process	GO:0050789, GO:0051179	regulation of biological process, localization	3.39	10	P11021, Q8TCU6, P60484, P04406, P12236, Q9NT62, Q9NQC3, Q8N5M9, P08238, Q08211
3	GO:0050794	regulation of cellular process	Biological Process	GO:0050789, GO:0009987	regulation of biological process, cellular process	72.3	46	P07900, Q8TCU6, A0A087WUZ3, Q15911, P12236, Q9P035, Q9NT62, P10412, A0A1W2PQ69, Q15717, Q8N5M9, Q71UI9, P35579, Q02878, A0A0C4DG42, Q9BVC6, Q8TBJ5, P68431, P01834, P17096, Q9NQC3, Q8TF72, P60709, P62805, Q9UBC3, P04406, Q5T6W2, P38159, Q9H9Z2, P68371, Q9P1Q5, Q08211, Q8NGT0, P16401, P22626, P11021, A0A0A0MS14, Q15392, P60484, P52907, A2NJV5, P46777, P08238, P10809, Q99878, P06312
3	GO:0051234	establishment of localization	Biological Process	GO:0051179	localization	51.54	39	P07900, K7EQH4, F8VVM2, P11169, P12236, Q9NT62, Q8N5M9, P35579, Q02878, P00846, P62273, P30050, B5MDF5, P01834, P17096, Q9Y6A9, F5H6U7, P60709, P04406, P62906, G3V0E5, P36578, P68371, Q08211, P16401, Q5QNZ2, P22626, P11021, A0A0A0MS14, P60484, P52907, A2NJV5, P46777, P08238, F8W079, Q9UNT1, P62269, P10809, P06312
3	GO:0044700	single organism signaling	Biological Process	GO:0044699, GO:0023052	single-organism process, signaling	30.4	26	P07900, Q8TCU6, Q96LA5, P12236, Q9P035, Q8N5M9, P35579, Q9BVC6, P68431, P01834, Q9NQC3, P60709, Q9H9Z2, Q9P1Q5, Q8NGT0, P22626, P11021, A0A0A0MS14, Q15392, P60484, P52907, A2NJV5, P46777, P08238, P10809, P06312
3	GO:0044085	cellular component biogenesis	Biological Process	GO:0071840	cellular component organization or biogenesis	23.24	30	P07900, Q8TCU6, A0A087WUZ3, Q9NT62, P10412, Q02878, P62273, P30050, P68431, P17096, Q9Y2X3, Q9NQC3, P62805, P60709, P62906, P36578, P68133, P38159, P68371, Q08211, P16401, P52907, P60484, P46777, Q8N257, P02533, P62269, P08238, Q9UNT1, P10809
3	GO:0009605	response to external stimulus	Biological Process	GO:0050896	response to stimulus	8.38	17	Q8TF72, P05204, Q8TCU6, Q9UBC3, P04406, P12236, P68133, Q8N5M9, Q08211, P11021, A0A0A0MS14, P60484, P01834, P17096, A2NJV5, P81605, P06312
3	GO:0048523	negative regulation of cellular process	Biological Process	GO:0048519, GO:0009987, GO:0050794	negative regulation of biological process, cellular process, regulation of cellular process	22.65	29	Q8TCU6, A0A087WUZ3, Q15911, P10412, Q9NT62, Q15717, Q8N5M9, Q71UI9, P35579, Q9BVC6, P68431, P17096, Q9NQC3, P62805, Q9UBC3, P04406, P38159, Q9H9Z2, Q08211, P16401, P22626, P11021, Q15392, P60484, P52907, P46777, P08238, P10809, Q99878
3	GO:0009628	response to abiotic stimulus	Biological Process	GO:0050896	response to stimulus	5.84	10	P11021, P07900, P00846, Q9BVC6, P60484, Q9UBC3, P68133, P02533, P08238, P10809
3	GO:0002252	immune effector process	Biological Process	GO:0002376	immune system process	10.2	12	P07900, P60709, P11169, Q8N5M9, P68371, Q08211, A0A0A0MS14, P01834, A2NJV5, P08238, P10809, P06312
3	GO:0051094	positive regulation of developmental process	Biological Process	GO:0032502, GO:0050793, GO:0048518	developmental process, regulation of developmental process, positive regulation of biological process	6.86	9	P11021, Q8TCU6, P60484, Q9UBC3, Q15911, P17096, Q9NQC3, Q9H9Z2, P08238
3	GO:0009893	positive regulation of metabolic process	Biological Process	GO:0019222, GO:0048518, GO:0008152	regulation of metabolic process, positive regulation of biological process, metabolic process	12.34	21	P07900, P60709, P62805, Q9UBC3, Q15911, P68133, Q9P035, Q15717, Q9H9Z2, P38159, Q08211, P35579, P16401, P22626, P11021, P60484, P68431, P17096, P46777, P08238, P10809
3	GO:0044707	single-multicellular organism process	Biological Process	GO:0032501, GO:0044699	multicellular organismal process, single-organism process	38.58	28	Q8TCU6, Q15911, Q15717, Q8N5M9, P50454, P35579, Q8TBJ5, P68431, P01834, Q9NQC3, Q15125, Q8TF72, P60709, P62805, P04406, Q9UBC3, P68133, Q9H9Z2, P38159, Q08211, P11021, Q15392, P60484, P52907, P02533, P08238, P10809, Q5BJD5
3	GO:0019222	regulation of metabolic process	Biological Process	GO:0050789, GO:0008152	regulation of biological process, metabolic process	23.07	35	P07900, Q8TCU6, Q15911, A0A1W2PQ69, P10412, Q9P035, Q15717, Q71UI9, P35579, Q02878, A0A0C4DG42, Q8TBJ5, P68431, P01834, P17096, P62805, P60709, Q9UBC3, P04406, P68133, Q5T6W2, Q9H9Z2, P38159, Q08211, P16401, P22626, P11021, Q15392, P60484, P46777, A2NJV5, P08238, P10809, Q99878, P06312
3	GO:0044419	interspecies interaction between organisms	Biological Process	GO:0051704	multi-organism process	7.9	14	P04406, P62906, P36578, P12236, Q9P035, Q08211, Q02878, P62273, P30050, P17096, P46777, P08238, P62269, P10809
3	GO:0023051	regulation of signaling	Biological Process	GO:0050789, GO:0023052	regulation of biological process, signaling	5.3	10	P11021, Q8TCU6, P60484, P12236, Q9P035, Q8N5M9, Q9NQC3, Q9H9Z2, P46777, P08238
3	GO:0009607	response to biotic stimulus	Biological Process	GO:0050896	response to stimulus	3.2	11	P05204, P11021, A0A0A0MS14, P04406, P01834, P17096, P12236, Q8N5M9, P81605, Q08211, P10809
3	GO:0045321	leukocyte activation	Biological Process	GO:0002376, GO:0001775	immune system process, cell activation	5.49	9	P07900, A0A0A0MS14, Q8TCU6, P01834, P11169, P08238, P68371, P10809, P35579
3	GO:0002684	positive regulation of immune system process	Biological Process	GO:0002376, GO:0002682, GO:0048518	immune system process, regulation of immune system process, positive regulation of biological process	4.16	10	P07900, A0A0A0MS14, P60484, P60709, P01834, A2NJV5, P08238, P10809, Q08211, P06312
3	GO:0006807	nitrogen compound metabolic process	Biological Process	GO:0008152	metabolic process	22.91	54	A0A087X0X3, A2A3R7, P07900, E9PJD9, H0YLP6, Q71UI9, J3KSJ0, P62273, P30050, Q9Y2X3, Q8J015, K7ELC7, P49411, P62805, P04406, Q9UBC3, P36578, K7EM90, G3V1A1, P38159, Q9H9Z2, Q5QNZ2, P22626, P11021, P46777, F8W079, P10809, Q99878, J3QSB5, Q15911, K7EQH4, Q9P035, A0A1W2PQ69, P10412, Q15717, A0A075B6E2, Q02878, A0A0C4DG42, P00846, Q8TBJ5, P68431, P17096, Q9Y6A9, B8ZZK4, P62906, Q59GN2, Q5T6W2, Q08211,…
3	GO:0007154	cell communication	Biological Process	GO:0009987	cellular process	31.07	26	P07900, Q8TCU6, Q96LA5, P12236, Q9P035, Q8N5M9, P35579, Q9BVC6, P68431, P01834, Q9NQC3, P60709, Q9H9Z2, Q9P1Q5, Q8NGT0, P22626, P11021, A0A0A0MS14, Q15392, P60484, P52907, A2NJV5, P46777, P08238, P10809, P06312
3	GO:0051716	cellular response to stimulus	Biological Process	GO:0050896, GO:0009987	response to stimulus, cellular process	37.31	32	P07900, Q8TCU6, Q9P035, Q8N5M9, P35579, Q9BVC6, P68431, P01834, P17096, Q9NQC3, Q8TF72, P60709, P62805, P04406, Q9UBC3, P68133, Q9H9Z2, P38159, Q9P1Q5, Q08211, Q8NGT0, P22626, P11021, A0A0A0MS14, Q15392, P60484, P52907, A2NJV5, P46777, P08238, P10809, P06312
3	GO:0048870	cell motility	Biological Process	GO:0040011, GO:0051674, GO:0006928	locomotion, localization of cell, movement of cell or subcellular component	11.7	9	P11021, Q8TCU6, P60484, P01834, Q9NQC3, Q8N5M9, A2NJV5, P35579, P06312
3	GO:0048856	anatomical structure development	Biological Process	GO:0032502	developmental process	41.98	23	Q8TF72, Q8TCU6, P62805, P60709, Q9UBC3, Q15911, P68133, Q15717, Q8N5M9, Q9H9Z2, P50454, P35579, P11021, Q15392, Q8TBJ5, P60484, P68431, Q9NQC3, Q15125, P02533, P08238, P10809, Q5BJD5
3	GO:0065008	regulation of biological quality	Biological Process	GO:0065007	biological regulation	17.94	28	P05204, P07900, Q8TCU6, A0A087WUZ3, P12236, Q9P035, Q15717, Q8N5M9, P35579, P68431, P01834, Q9NQC3, Q8TF72, P62805, P60709, P04406, G3V0E5, Q9H9Z2, Q08211, P16401, P22626, P11021, P60484, P52907, P46777, P08238, P81605, P10809
3	GO:0042221	response to chemical	Biological Process	GO:0050896	response to stimulus	21.9	23	Q8TCU6, P07900, P49411, P04844, Q9UBC3, P04406, P62906, Q15911, P68133, Q8N5M9, Q9H9Z2, P38159, P50454, Q08211, P22626, P11021, Q15392, P60484, P52907, P68431, P02533, P08238, P10809
3	GO:0044763	single-organism cellular process	Biological Process	GO:0044699, GO:0009987	single-organism process, cellular process	83.88	54	P07900, Q9BTV4, Q96LA5, P11169, Q9NT62, Q8N5M9, P50454, Q71UI9, P35579, P01834, Q9Y2X3, U3KQ84, Q8TF72, P04844, P60709, P62805, P04406, Q9UBC3, K7EM90, P38159, Q9H9Z2, Q5QNZ2, P22626, P11021, A0A0A0MS14, Q15392, A2NJV5, Q9UNT1, F8W079, P10809, Q99878, P06312, Q8TCU6, A0A087WUZ3, Q15911, K7EQH4, P12236, Q9P035, Q15717, P00846, Q8TBJ5, Q9BVC6, P68431, P17096, Q9NQC3, G3V0E5, P68133, P68371, Q08211,…
3	GO:0044710	single-organism metabolic process	Biological Process	GO:0044699, GO:0008152	single-organism process, metabolic process	6.1	16	P04844, P04406, K7EQH4, K7EM90, P11169, Q9P035, P50454, Q5QNZ2, P11021, P00846, Q15392, P60484, Q15125, U3KQ84, F8W079, P10809
3	GO:1902578	single-organism localization	Biological Process	GO:0044699, GO:0051179	single-organism process, localization	5.93	23	P07900, P60709, P04406, K7EQH4, P11169, P12236, Q9NT62, Q8N5M9, P68371, Q08211, P35579, Q5QNZ2, P11021, A0A0A0MS14, P00846, P60484, P01834, A2NJV5, P08238, F8W079, Q9UNT1, P10809, P06312
3	GO:0051641	cellular localization	Biological Process	GO:0051179	localization	8.32	26	P07900, P12236, Q9NT62, Q8N5M9, P35579, Q02878, P00846, P62273, P30050, B5MDF5, P17096, Q9Y6A9, Q9NQC3, P62906, P36578, Q08211, P16401, P22626, P11021, P52907, P60484, P46777, P08238, Q9UNT1, P62269, P10809
3	GO:0002253	activation of immune response	Biological Process	GO:0002376, GO:0050778	immune system process, positive regulation of immune response	6.16	9	A0A0A0MS14, P07900, P60484, P60709, P01834, A2NJV5, P08238, P10809, P06312
3	GO:0044238	primary metabolic process	Biological Process	GO:0008152	metabolic process	66.64	69	A0A087X0X3, A2A3R7, P07900, H3BTE6, E9PJD9, P11169, Q9NT62, H0YLP6, Q71UI9, P50454, P35579, J3KSJ0, P62273, P30050, P01834, Q9Y2X3, U3KQ84, Q8J015, P04844, K7ELC7, P49411, P62805, P60709, Q9UBC3, P04406, P36578, K7EM90, G3V1A1, P38159, Q9H9Z2, Q5QNZ2, P22626, P11021, A0A0A0MS14, Q15392, P46777, A2NJV5, F8W079, P10809, Q99878, P06312, Q8TCU6, J3QSB5, Q15911, K7EQH4, Q9P035, P10412, A0A1W2PQ69, Q15…
3	GO:0050793	regulation of developmental process	Biological Process	GO:0050789, GO:0032502	regulation of biological process, developmental process	8.72	14	Q8TF72, Q8TCU6, P62805, Q9UBC3, Q15911, Q15717, Q9H9Z2, P35579, P11021, P60484, P68431, P17096, Q9NQC3, P08238
3	GO:0044767	single-organism developmental process	Biological Process	GO:0032502, GO:0044699	developmental process, single-organism process	53.69	28	Q8TCU6, Q15911, Q15717, Q8N5M9, P50454, P35579, Q8TBJ5, P00846, P68431, P17096, Q9NQC3, Q15125, Q8TF72, P04844, P62805, P60709, Q9UBC3, P68133, Q9H9Z2, P38159, Q08211, P11021, Q15392, P60484, P02533, P08238, P10809, Q5BJD5
3	GO:0048522	positive regulation of cellular process	Biological Process	GO:0009987, GO:0048518, GO:0050794	cellular process, positive regulation of biological process, regulation of cellular process	21.08	22	Q8TCU6, P07900, Q9UBC3, P04406, Q15911, Q9P035, Q15717, Q9H9Z2, P38159, Q08211, P35579, P16401, P22626, P11021, A0A0A0MS14, P60484, P01834, P17096, Q9NQC3, P46777, P08238, P10809
3	GO:0044237	cellular metabolic process	Biological Process	GO:0009987, GO:0008152	cellular process, metabolic process	76.73	63	A0A087X0X3, A2A3R7, P07900, H3BTE6, E9PJD9, P11169, Q9NT62, H0YLP6, Q71UI9, P35579, J3KSJ0, P62273, P30050, Q9Y2X3, U3KQ84, Q8J015, P04844, K7ELC7, P49411, P62805, P60709, Q9UBC3, P04406, P36578, K7EM90, G3V1A1, P38159, Q9H9Z2, Q5QNZ2, P22626, P11021, Q15392, P46777, F8W079, P10809, Q99878, Q8TCU6, J3QSB5, Q15911, K7EQH4, Q9P035, P10412, A0A1W2PQ69, Q15717, A0A075B6E2, Q02878, A0A0C4DG42, P00846,…
3	GO:0048584	positive regulation of response to stimulus	Biological Process	GO:0050896, GO:0048583, GO:0048518	response to stimulus, regulation of response to stimulus, positive regulation of biological process	7.56	15	P07900, P60709, P12236, Q9P035, Q9H9Z2, Q08211, A0A0A0MS14, P60484, P01834, P17096, Q9NQC3, A2NJV5, P08238, P10809, P06312
3	GO:0007165	signal transduction	Biological Process	GO:0007154, GO:0044700, GO:0051716, GO:0009987, GO:0050794	cell communication, single organism signaling, cellular response to stimulus, cellular process, regulation of cellular process	45.4	24	P07900, Q8TCU6, Q9P035, Q8N5M9, P35579, Q9BVC6, P68431, P01834, Q9NQC3, P60709, Q9H9Z2, Q9P1Q5, Q8NGT0, P22626, P11021, A0A0A0MS14, Q15392, P60484, P52907, A2NJV5, P46777, P08238, P10809, P06312
3	GO:0044764	multi-organism cellular process	Biological Process	GO:0051704, GO:0009987	multi-organism process, cellular process	10.83	13	P62906, P36578, P12236, Q9P035, Q08211, Q02878, P62273, P30050, P17096, P46777, P08238, P62269, P10809
3	GO:0016043	cellular component organization	Biological Process	GO:0009987, GO:0071840	cellular process, cellular component organization or biogenesis	51.95	41	Q8TCU6, P07900, Q9BTV4, A0A087WUZ3, P12236, Q9NT62, P10412, Q8N5M9, P50454, Q71UI9, P35579, Q02878, P00846, P30050, P68431, P01834, P17096, Q9NQC3, Q8TF72, P62805, P60709, Q9UBC3, P04406, P68133, P38159, P68371, Q08211, P16401, P22626, P11021, A0A0A0MS14, Q15392, P52907, P60484, P46777, P02533, Q8N257, P08238, Q9UNT1, Q99878, P10809
4	GO:0010646	regulation of cell communication	Biological Process	GO:0007154, GO:0050794	cell communication, regulation of cellular process	5.3	10	P11021, Q8TCU6, P60484, P12236, Q9P035, Q8N5M9, Q9NQC3, Q9H9Z2, P46777, P08238
4	GO:0016477	cell migration	Biological Process	GO:0048870	cell motility	19.5	9	P11021, Q8TCU6, P60484, P01834, Q9NQC3, Q8N5M9, A2NJV5, P35579, P06312
4	GO:1901575	organic substance catabolic process	Biological Process	GO:0009056, GO:0071704	catabolic process, organic substance metabolic process	1.4	13	P04406, P62906, P36578, K7EM90, Q9H9Z2, P11021, Q02878, P60484, P62273, P30050, P46777, P62269, P08238
4	GO:0051649	establishment of localization in cell	Biological Process	GO:0051234, GO:0051641	establishment of localization, cellular localization	8.11	23	P07900, P62906, P36578, P12236, Q9NT62, Q8N5M9, P35579, Q08211, P22626, Q02878, P00846, P52907, P60484, P62273, P30050, B5MDF5, P17096, Q9Y6A9, P46777, P08238, Q9UNT1, P62269, P10809
4	GO:0046483	heterocycle metabolic process	Biological Process	GO:0044237	cellular metabolic process	19.96	38	A0A087X0X3, P07900, Q15911, K7EQH4, A0A1W2PQ69, P10412, Q15717, Q71UI9, Q02878, A0A0C4DG42, P00846, Q8TBJ5, P62273, P30050, P68431, P17096, Q9Y2X3, P62805, Q9UBC3, P04406, P62906, P36578, K7EM90, Q5T6W2, P38159, Q9H9Z2, Q08211, P16401, Q5QNZ2, P22626, P11021, P60484, P46777, P62269, F8W079, P08238, P10809, Q99878
4	GO:0010033	response to organic substance	Biological Process	GO:0042221	response to chemical	17.98	20	P07900, P49411, Q9UBC3, P04406, P62906, Q15911, P68133, Q8N5M9, Q9H9Z2, P38159, P50454, Q08211, P22626, P11021, Q15392, P60484, P52907, P68431, P08238, P10809
4	GO:0048468	cell development	Biological Process	GO:0048869, GO:0048856, GO:0030154	cellular developmental process, anatomical structure development, cell differentiation	5.99	10	Q8TF72, P11021, Q8TCU6, P60484, Q9UBC3, P68133, Q9NQC3, Q9H9Z2, P50454, P35579
4	GO:0007275	multicellular organism development	Biological Process	GO:0048856, GO:0044707, GO:0044767	anatomical structure development, single-multicellular organism process, single-organism developmental process	37.62	23	Q8TF72, Q8TCU6, P62805, P60709, Q9UBC3, Q15911, P68133, Q8N5M9, Q15717, Q9H9Z2, P50454, P35579, P11021, Q15392, Q8TBJ5, P60484, P68431, Q9NQC3, Q15125, P02533, P08238, P10809, Q5BJD5
4	GO:0031324	negative regulation of cellular metabolic process	Biological Process	GO:0044237, GO:0031323, GO:0048523, GO:0009892	cellular metabolic process, regulation of cellular metabolic process, negative regulation of cellular process, negative regulation of metabolic process	9.3	20	Q8TCU6, P62805, Q9UBC3, P04406, Q15911, P10412, Q15717, P38159, Q9H9Z2, Q71UI9, Q08211, P16401, P22626, Q15392, P60484, P68431, P17096, P46777, P08238, Q99878
4	GO:0010604	positive regulation of macromolecule metabolic process	Biological Process	GO:0043170, GO:0009893, GO:0060255	macromolecule metabolic process, positive regulation of metabolic process, regulation of macromolecule metabolic process	19.45	21	P07900, P60709, P62805, Q9UBC3, Q15911, P68133, Q9P035, Q15717, Q9H9Z2, P38159, Q08211, P35579, P16401, P22626, P11021, P60484, P68431, P17096, P46777, P08238, P10809
4	GO:0006725	cellular aromatic compound metabolic process	Biological Process	GO:0044237	cellular metabolic process	19.77	38	A0A087X0X3, P07900, Q15911, K7EQH4, A0A1W2PQ69, P10412, Q15717, Q71UI9, Q02878, A0A0C4DG42, P00846, Q8TBJ5, P62273, P30050, P68431, P17096, Q9Y2X3, P62805, Q9UBC3, P04406, P62906, P36578, K7EM90, Q5T6W2, P38159, Q9H9Z2, Q08211, P16401, Q5QNZ2, P22626, P11021, P60484, P46777, P62269, F8W079, P08238, P10809, Q99878
4	GO:0051172	negative regulation of nitrogen compound metabolic process	Biological Process	GO:0006807, GO:0051171, GO:0009892	nitrogen compound metabolic process, regulation of nitrogen compound metabolic process, negative regulation of metabolic process	5.38	15	P62805, Q9UBC3, P04406, Q15911, P10412, Q15717, P38159, Q9H9Z2, Q71UI9, Q08211, P16401, P22626, P68431, P17096, Q99878
4	GO:0006325	chromatin organization	Biological Process	GO:0051276, GO:0016043	chromosome organization, cellular component organization	19.03	10	P62805, P60709, P68431, Q9UBC3, P17096, P10412, Q8N257, Q71UI9, Q99878, P16401
4	GO:1902589	single-organism organelle organization	Biological Process	GO:0006996, GO:0044763	organelle organization, single-organism cellular process	6.67	14	Q8TCU6, P07900, A0A087WUZ3, P60709, P68133, P12236, Q9NT62, P68371, P35579, P00846, P52907, Q9NQC3, P02533, Q9UNT1
4	GO:0048869	cellular developmental process	Biological Process	GO:0044763, GO:0044767	single-organism cellular process, single-organism developmental process	26.77	20	Q8TF72, Q8TCU6, P62805, Q9UBC3, Q15911, P68133, Q8N5M9, Q9H9Z2, P38159, P50454, P35579, Q08211, P11021, Q8TBJ5, P60484, P68431, P17096, Q9NQC3, P02533, P08238
4	GO:0044403	symbiosis, encompassing mutualism through parasitism	Biological Process	GO:0044419	interspecies interaction between organisms	12.29	14	P04406, P62906, P36578, P12236, Q9P035, Q08211, Q02878, P62273, P30050, P17096, P46777, P08238, P62269, P10809
4	GO:0051171	regulation of nitrogen compound metabolic process	Biological Process	GO:0019222, GO:0006807	regulation of metabolic process, nitrogen compound metabolic process	10.51	26	P07900, Q15911, P10412, A0A1W2PQ69, Q15717, Q71UI9, Q02878, A0A0C4DG42, Q8TBJ5, P68431, P17096, P62805, Q9UBC3, P04406, Q5T6W2, P38159, Q9H9Z2, Q08211, P16401, P22626, P11021, P60484, P46777, P08238, P10809, Q99878
4	GO:0044281	small molecule metabolic process	Biological Process	GO:0044710	single-organism metabolic process	2.65	11	Q5QNZ2, P00846, Q15392, P60484, P04406, K7EQH4, K7EM90, P11169, Q9P035, Q15125, F8W079
4	GO:0044260	cellular macromolecule metabolic process	Biological Process	GO:0044237, GO:0043170	cellular metabolic process, macromolecule metabolic process	111.55	57	A0A087X0X3, A2A3R7, P07900, E9PJD9, H3BTE6, Q9NT62, H0YLP6, Q71UI9, P35579, J3KSJ0, P62273, P30050, Q9Y2X3, U3KQ84, Q8J015, P04844, K7ELC7, P49411, P62805, P60709, Q9UBC3, P04406, P36578, G3V1A1, P38159, Q9H9Z2, P22626, P11021, Q15392, P46777, P10809, Q99878, Q8TCU6, J3QSB5, Q15911, P10412, A0A1W2PQ69, Q9P035, Q15717, A0A075B6E2, Q02878, A0A0C4DG42, Q8TBJ5, P68431, P17096, Q9Y6A9, B8ZZK4, P62906,…
4	GO:1901360	organic cyclic compound metabolic process	Biological Process	GO:0071704	organic substance metabolic process	20.96	40	A0A087X0X3, P07900, Q15911, K7EQH4, A0A1W2PQ69, P10412, Q15717, Q71UI9, Q02878, A0A0C4DG42, P00846, Q8TBJ5, P62273, P30050, P68431, P17096, Q9Y2X3, Q15125, P62805, Q9UBC3, P04406, P62906, P36578, K7EM90, Q5T6W2, P38159, Q9H9Z2, Q08211, P16401, Q5QNZ2, P22626, P11021, Q15392, P60484, P46777, P62269, F8W079, P08238, P10809, Q99878
4	GO:0016032	viral process	Biological Process	GO:0044403, GO:0044764	symbiosis, encompassing mutualism through parasitism, multi-organism cellular process	18.05	13	P62906, P36578, P12236, Q9P035, Q08211, Q02878, P62273, P30050, P17096, P46777, P08238, P62269, P10809
4	GO:0031325	positive regulation of cellular metabolic process	Biological Process	GO:0048522, GO:0044237, GO:0031323, GO:0009893	positive regulation of cellular process, cellular metabolic process, regulation of cellular metabolic process, positive regulation of metabolic process	7.49	17	P07900, Q9UBC3, Q15911, Q9P035, Q15717, Q9H9Z2, P38159, Q08211, P35579, P16401, P22626, P11021, P60484, P17096, P46777, P08238, P10809
4	GO:0006793	phosphorus metabolic process	Biological Process	GO:0044237	cellular metabolic process	2.65	11	Q5QNZ2, P11021, Q8TCU6, P00846, P60484, P04406, K7EQH4, K7EM90, Q9P035, P08238, F8W079
4	GO:0009890	negative regulation of biosynthetic process	Biological Process	GO:0009889, GO:0009892, GO:0009058	regulation of biosynthetic process, negative regulation of metabolic process, biosynthetic process	5.96	14	P62805, Q9UBC3, P04406, Q15911, P10412, Q15717, Q9H9Z2, Q71UI9, Q08211, P16401, P22626, P68431, P17096, Q99878
4	GO:0045595	regulation of cell differentiation	Biological Process	GO:0030154, GO:0050793, GO:0050794	cell differentiation, regulation of developmental process, regulation of cellular process	8.57	10	P11021, Q8TCU6, P62805, P60484, P68431, Q9UBC3, Q15911, Q9NQC3, Q9H9Z2, P08238
4	GO:0080090	regulation of primary metabolic process	Biological Process	GO:0019222, GO:0044238	regulation of metabolic process, primary metabolic process	10.12	33	Q8TCU6, P07900, Q15911, P10412, Q9P035, A0A1W2PQ69, Q15717, Q71UI9, P35579, Q02878, A0A0C4DG42, Q8TBJ5, P68431, P01834, P17096, P62805, Q9UBC3, P04406, Q5T6W2, P38159, Q9H9Z2, Q08211, P16401, P22626, P11021, Q15392, P60484, P46777, A2NJV5, P08238, P10809, Q99878, P06312
4	GO:0046907	intracellular transport	Biological Process	GO:0051649, GO:0006810, GO:0051641	establishment of localization in cell, transport, cellular localization	11.57	20	P07900, P62906, P36578, P12236, Q9NT62, Q08211, P22626, Q02878, P00846, P52907, P62273, P30050, B5MDF5, P17096, Q9Y6A9, P46777, P62269, P08238, Q9UNT1, P10809
4	GO:0034641	cellular nitrogen compound metabolic process	Biological Process	GO:0006807, GO:0044237	nitrogen compound metabolic process, cellular metabolic process	29.13	53	A0A087X0X3, A2A3R7, P07900, E9PJD9, H0YLP6, Q71UI9, J3KSJ0, P62273, P30050, Q9Y2X3, Q8J015, K7ELC7, P49411, P62805, P04406, Q9UBC3, P36578, K7EM90, G3V1A1, P38159, Q9H9Z2, Q5QNZ2, P22626, P11021, P46777, F8W079, P10809, Q99878, J3QSB5, Q15911, K7EQH4, A0A1W2PQ69, P10412, Q15717, A0A075B6E2, Q02878, A0A0C4DG42, P00846, Q8TBJ5, P68431, P17096, Q9Y6A9, B8ZZK4, P62906, Q59GN2, Q5T6W2, Q08211, P16401,…
4	GO:0050790	regulation of catalytic activity	Biological Process	GO:0065009	regulation of molecular function	2.61	12	P07900, Q8TCU6, P04406, Q9P035, Q08211, P22626, P11021, Q15392, P60484, P46777, P08238, P10809
4	GO:0031323	regulation of cellular metabolic process	Biological Process	GO:0019222, GO:0044237, GO:0050794	regulation of metabolic process, cellular metabolic process, regulation of cellular process	18.88	30	Q8TCU6, P07900, Q15911, A0A1W2PQ69, P10412, Q9P035, Q15717, Q71UI9, P35579, Q02878, A0A0C4DG42, Q8TBJ5, P68431, P17096, P62805, Q9UBC3, P04406, Q5T6W2, Q9H9Z2, P38159, Q08211, P16401, P22626, P11021, Q15392, P60484, P46777, P08238, P10809, Q99878
4	GO:0042592	homeostatic process	Biological Process	GO:0065008	regulation of biological quality	1.99	10	P22626, P07900, P62805, P60709, P01834, G3V0E5, Q9P035, Q8N5M9, Q9H9Z2, P08238
4	GO:0009891	positive regulation of biosynthetic process	Biological Process	GO:0009893, GO:0009889, GO:0009058	positive regulation of metabolic process, regulation of biosynthetic process, biosynthetic process	5.44	11	P22626, P11021, P07900, Q15911, P17096, Q15717, P46777, Q9H9Z2, P38159, P08238, Q08211
4	GO:0060255	regulation of macromolecule metabolic process	Biological Process	GO:0019222, GO:0043170	regulation of metabolic process, macromolecule metabolic process	35.93	35	Q8TCU6, P07900, Q15911, A0A1W2PQ69, P10412, Q9P035, Q15717, Q71UI9, P35579, Q02878, A0A0C4DG42, Q8TBJ5, P68431, P01834, P17096, P62805, P60709, Q9UBC3, P04406, P68133, Q5T6W2, Q9H9Z2, P38159, Q08211, P16401, P22626, P11021, Q15392, P60484, P46777, A2NJV5, P08238, P10809, Q99878, P06312
4	GO:0002764	immune response-regulating signaling pathway	Biological Process	GO:0007165, GO:0050776	signal transduction, regulation of immune response	2.41	9	A0A0A0MS14, P07900, P60484, P60709, P01834, A2NJV5, P08238, P10809, P06312
4	GO:0006139	nucleobase-containing compound metabolic process	Biological Process	GO:0044238, GO:0046483, GO:0034641, GO:0006725, GO:1901360	primary metabolic process, heterocycle metabolic process, cellular nitrogen compound metabolic process, cellular aromatic compound metabolic process, organic cyclic compound metabolic process	31.87	38	A0A087X0X3, P07900, Q15911, K7EQH4, P10412, A0A1W2PQ69, Q15717, Q71UI9, Q02878, A0A0C4DG42, P00846, Q8TBJ5, P62273, P30050, P68431, P17096, Q9Y2X3, P62805, Q9UBC3, P04406, P62906, P36578, K7EM90, Q5T6W2, P38159, Q9H9Z2, Q08211, P16401, Q5QNZ2, P22626, P11021, P60484, P46777, P62269, P08238, F8W079, P10809, Q99878
4	GO:0022613	ribonucleoprotein complex biogenesis	Biological Process	GO:0044085	cellular component biogenesis	14.5	13	P07900, P62906, P36578, P38159, Q08211, Q02878, P60484, P62273, P30050, Q9Y2X3, P46777, P62269, P08238
4	GO:0043170	macromolecule metabolic process	Biological Process	GO:0071704	organic substance metabolic process	109.48	63	A0A087X0X3, A2A3R7, P07900, E9PJD9, H3BTE6, Q9NT62, H0YLP6, P50454, Q71UI9, P35579, J3KSJ0, P62273, P30050, P01834, Q9Y2X3, U3KQ84, Q8J015, P04844, K7ELC7, P49411, P62805, P60709, Q9UBC3, P04406, P36578, G3V1A1, P38159, Q9H9Z2, P22626, P11021, A0A0A0MS14, Q15392, P46777, A2NJV5, P10809, Q99878, P06312, Q8TCU6, J3QSB5, Q15911, P10412, A0A1W2PQ69, Q9P035, Q15717, A0A075B6E2, Q02878, A0A0C4DG42, Q8T…
4	GO:0044249	cellular biosynthetic process	Biological Process	GO:0044237, GO:0009058	cellular metabolic process, biosynthetic process	46.34	50	A2A3R7, P07900, E9PJD9, H0YLP6, Q71UI9, J3KSJ0, P62273, P30050, U3KQ84, Q8J015, P04844, K7ELC7, P49411, P62805, Q9UBC3, P04406, P36578, G3V1A1, Q9H9Z2, P38159, Q5QNZ2, P22626, P11021, P46777, P10809, Q99878, J3QSB5, Q15911, P10412, Q9P035, A0A1W2PQ69, Q15717, A0A075B6E2, Q02878, A0A0C4DG42, P00846, Q8TBJ5, P68431, P17096, B8ZZK4, P62906, Q59GN2, Q5T6W2, Q08211, P16401, E9PS50, P60484, P62269, H7C…
4	GO:0080134	regulation of response to stress	Biological Process	GO:0006950, GO:0048583	response to stress, regulation of response to stimulus	3.73	12	P07900, P12236, Q9P035, Q08211, P11021, P60484, P01834, P17096, A2NJV5, P08238, P10809, P06312
4	GO:0002443	leukocyte mediated immunity	Biological Process	GO:0002252	immune effector process	3.55	10	P07900, A0A0A0MS14, P01834, P11169, Q8N5M9, A2NJV5, P08238, P68371, P10809, P06312
4	GO:0008219	cell death	Biological Process	GO:0044763	single-organism cellular process	15.11	13	Q8TCU6, P04406, P12236, Q9NT62, Q08211, P11021, Q9BVC6, Q15392, P60484, Q9NQC3, P02533, P08238, P10809
4	GO:1901576	organic substance biosynthetic process	Biological Process	GO:0071704, GO:0009058	organic substance metabolic process, biosynthetic process	30.85	53	A2A3R7, P07900, E9PJD9, H0YLP6, P50454, Q71UI9, J3KSJ0, P62273, P30050, U3KQ84, Q8J015, P04844, K7ELC7, P49411, P62805, Q9UBC3, P04406, P36578, G3V1A1, Q9H9Z2, P38159, Q5QNZ2, P22626, P11021, Q15392, P46777, P10809, Q99878, J3QSB5, Q15911, P10412, Q9P035, A0A1W2PQ69, Q15717, A0A075B6E2, Q02878, A0A0C4DG42, P00846, Q8TBJ5, P68431, P17096, Q15125, B8ZZK4, P62906, Q59GN2, Q5T6W2, Q08211, P16401, E9P…
4	GO:0006928	movement of cell or subcellular component	Biological Process	GO:0044763	single-organism cellular process	22.43	14	Q8TCU6, P60709, P68133, Q8N5M9, P68371, P35579, P11021, P60484, P52907, P01834, Q9NQC3, A2NJV5, Q9UNT1, P06312
4	GO:0033554	cellular response to stress	Biological Process	GO:0006950, GO:0051716	response to stress, cellular response to stimulus	6.93	10	P11021, P07900, Q9BVC6, P62805, P60484, Q9UBC3, P17096, Q9P035, P08238, Q08211
4	GO:0061024	membrane organization	Biological Process	GO:0016043	cellular component organization	13.04	11	Q9BTV4, P07900, A0A0A0MS14, P00846, Q15392, P60484, P60709, P01834, P12236, Q9NQC3, P35579
4	GO:0016458	gene silencing	Biological Process	GO:0044763, GO:0010629	single-organism cellular process, negative regulation of gene expression	10.29	9	P22626, P62805, P68431, P17096, Q15717, Q9H9Z2, Q71UI9, Q08211, Q99878
4	GO:1901564	organonitrogen compound metabolic process	Biological Process	GO:0006807, GO:0071704	nitrogen compound metabolic process, organic substance metabolic process	12.24	35	A2A3R7, E9PJD9, J3QSB5, K7EQH4, Q9P035, Q15717, H0YLP6, A0A075B6E2, J3KSJ0, Q02878, P00846, P62273, P30050, P68431, Q9Y6A9, B8ZZK4, Q8J015, K7ELC7, P49411, P62805, P04406, P62906, P36578, Q59GN2, K7EM90, G3V1A1, Q9H9Z2, Q08211, Q5QNZ2, P22626, E9PS50, P46777, F8W079, P62269, H7C123
4	GO:0051128	regulation of cellular component organization	Biological Process	GO:0016043, GO:0050794	cellular component organization, regulation of cellular process	9.09	14	Q8TF72, Q8TCU6, P07900, A0A087WUZ3, Q9UBC3, Q9NT62, P35579, P16401, P22626, P11021, P60484, P52907, P17096, Q9NQC3
4	GO:0009889	regulation of biosynthetic process	Biological Process	GO:0019222, GO:0009058	regulation of metabolic process, biosynthetic process	14.09	26	P07900, Q15911, P10412, A0A1W2PQ69, Q15717, Q71UI9, Q02878, A0A0C4DG42, Q8TBJ5, P68431, P17096, P62805, Q9UBC3, P04406, Q5T6W2, Q9H9Z2, P38159, Q08211, P16401, P22626, P11021, P60484, P46777, P08238, P10809, Q99878
4	GO:0001775	cell activation	Biological Process	GO:0044763	single-organism cellular process	4.02	10	P07900, A0A0A0MS14, Q8TCU6, P60709, P01834, P11169, P08238, P68371, P10809, P35579
4	GO:0070271	protein complex biogenesis	Biological Process	GO:0044085	cellular component biogenesis	11.8	11	Q8TCU6, P07900, P52907, P62805, A0A087WUZ3, P68431, P17096, Q9NQC3, P38159, P08238, P10809
4	GO:0006996	organelle organization	Biological Process	GO:0016043	cellular component organization	21.81	34	Q9BTV4, Q8TCU6, P07900, A0A087WUZ3, P12236, Q9NT62, P10412, Q8N5M9, Q71UI9, P35579, Q02878, P00846, P30050, P68431, P17096, Q9NQC3, P62805, P60709, Q9UBC3, P04406, P68133, P68371, Q08211, P16401, P22626, P60484, P52907, P46777, P02533, Q8N257, Q9UNT1, P08238, P10809, Q99878
4	GO:0010941	regulation of cell death	Biological Process	GO:0008219, GO:0050794	cell death, regulation of cellular process	10.49	9	P11021, Q8TCU6, Q9BVC6, Q15392, P60484, P04406, Q9NQC3, P08238, P10809
4	GO:0050776	regulation of immune response	Biological Process	GO:0002682, GO:0006955, GO:0048583	regulation of immune system process, immune response, regulation of response to stimulus	16.5	11	P07900, A0A0A0MS14, P60484, P60709, P01834, P12236, A2NJV5, P08238, Q08211, P10809, P06312
4	GO:0045184	establishment of protein localization	Biological Process	GO:0008104, GO:0051234	protein localization, establishment of localization	20.98	22	P07900, P04406, P62906, G3V0E5, P36578, P12236, Q9NT62, Q8N5M9, P35579, Q08211, P16401, P22626, Q02878, P62273, P30050, B5MDF5, Q9Y6A9, P46777, P08238, Q9UNT1, P62269, P10809
4	GO:0006810	transport	Biological Process	GO:0051234	establishment of localization	74.86	38	P07900, K7EQH4, F8VVM2, P12236, P11169, Q9NT62, Q8N5M9, P35579, Q02878, P00846, P62273, P30050, B5MDF5, P01834, P17096, Q9Y6A9, F5H6U7, P60709, P04406, P62906, G3V0E5, P36578, P68371, Q08211, Q5QNZ2, P22626, P11021, A0A0A0MS14, P60484, P52907, A2NJV5, P46777, P08238, F8W079, Q9UNT1, P62269, P10809, P06312
4	GO:0006952	defense response	Biological Process	GO:0006950	response to stress	12.76	13	P04406, P12236, Q8N5M9, P68371, Q08211, A0A0A0MS14, P52907, P01834, A2NJV5, P81605, P08238, P10809, P06312
4	GO:0044248	cellular catabolic process	Biological Process	GO:0009056, GO:0044237	catabolic process, cellular metabolic process	1.06	11	P11021, Q02878, P60484, P62273, P30050, P62906, P36578, P46777, Q9H9Z2, P62269, P08238
4	GO:0051173	positive regulation of nitrogen compound metabolic process	Biological Process	GO:0006807, GO:0051171, GO:0009893	nitrogen compound metabolic process, regulation of nitrogen compound metabolic process, positive regulation of metabolic process	5.38	11	P22626, P11021, P07900, Q15911, P17096, Q15717, P46777, Q9H9Z2, P38159, P08238, Q08211
4	GO:0048513	animal organ development	Biological Process	GO:0048856, GO:0048731	anatomical structure development, system development	11.52	17	Q8TCU6, P62805, P60709, Q15911, P68133, Q8N5M9, Q9H9Z2, P50454, P35579, P11021, Q15392, P60484, P68431, Q9NQC3, Q15125, P02533, P08238
4	GO:0044765	single-organism transport	Biological Process	GO:1902578, GO:0006810	single-organism localization, transport	9.53	22	P07900, P60709, P04406, K7EQH4, P12236, P11169, Q9NT62, Q8N5M9, P68371, Q08211, P35579, Q5QNZ2, A0A0A0MS14, P00846, P60484, P01834, A2NJV5, F8W079, P08238, Q9UNT1, P10809, P06312
4	GO:0048731	system development	Biological Process	GO:0048856, GO:0007275	anatomical structure development, multicellular organism development	20.99	22	Q8TF72, Q8TCU6, P62805, P60709, Q9UBC3, Q15911, P68133, Q8N5M9, Q9H9Z2, P50454, P35579, P11021, Q15392, Q8TBJ5, P60484, P68431, Q9NQC3, Q15125, P02533, P08238, P10809, Q5BJD5
4	GO:0007166	cell surface receptor signaling pathway	Biological Process	GO:0007165	signal transduction	7.1	15	P07900, P60709, Q8N5M9, P35579, P22626, P11021, A0A0A0MS14, P60484, P52907, P68431, P01834, Q9NQC3, A2NJV5, P08238, P06312
4	GO:0002757	immune response-activating signal transduction	Biological Process	GO:0002253, GO:0002764	activation of immune response, immune response-regulating signaling pathway	2.07	9	A0A0A0MS14, P07900, P60484, P60709, P01834, A2NJV5, P08238, P10809, P06312
4	GO:0043207	response to external biotic stimulus	Biological Process	GO:0009605, GO:0009607	response to external stimulus, response to biotic stimulus	4.23	9	P05204, A0A0A0MS14, P04406, P01834, P17096, P12236, Q8N5M9, P81605, Q08211
4	GO:0019538	protein metabolic process	Biological Process	GO:0043170, GO:0044238	macromolecule metabolic process, primary metabolic process	72.53	52	A2A3R7, P07900, E9PJD9, H3BTE6, Q9NT62, H0YLP6, P50454, P35579, J3KSJ0, P62273, P30050, P01834, U3KQ84, Q8J015, P04844, K7ELC7, P49411, P62805, P60709, Q9UBC3, P04406, P36578, G3V1A1, Q9H9Z2, P38159, P22626, P11021, A0A0A0MS14, Q15392, P46777, A2NJV5, P10809, P06312, Q8TCU6, J3QSB5, P10412, Q9P035, Q15717, A0A075B6E2, Q02878, P68431, Q9Y6A9, B8ZZK4, P62906, Q59GN2, Q08211, P16401, E9PS50, P60484,…
4	GO:0008104	protein localization	Biological Process	GO:0033036	macromolecule localization	40.08	26	P07900, P12236, Q9NT62, Q8N5M9, P35579, Q02878, P62273, P30050, B5MDF5, Q9Y6A9, Q9NQC3, Q8TF72, P04406, P62906, G3V0E5, P36578, Q08211, P16401, P22626, P11021, Q15392, P46777, P08238, Q9UNT1, P62269, P10809
4	GO:0070727	cellular macromolecule localization	Biological Process	GO:0033036, GO:0051641	macromolecule localization, cellular localization	4.32	19	P07900, P62906, P36578, P12236, Q9NT62, Q08211, P16401, P22626, P11021, Q02878, P62273, P30050, Q9Y6A9, Q9NQC3, P46777, P08238, Q9UNT1, P62269, P10809
4	GO:0030030	cell projection organization	Biological Process	GO:0044763, GO:0016043	single-organism cellular process, cellular component organization	6.89	9	P11021, Q8TCU6, P07900, P60484, Q9NT62, Q9NQC3, Q9UNT1, P68371, P35579
4	GO:0050778	positive regulation of immune response	Biological Process	GO:0050776, GO:0048584, GO:0006955, GO:0002684	regulation of immune response, positive regulation of response to stimulus, immune response, positive regulation of immune system process	5.26	10	A0A0A0MS14, P07900, P60484, P60709, P01834, A2NJV5, P08238, Q08211, P10809, P06312
4	GO:0022607	cellular component assembly	Biological Process	GO:0044085, GO:0016043	cellular component biogenesis, cellular component organization	19.46	25	P07900, Q8TCU6, A0A087WUZ3, Q9NT62, P10412, Q02878, P30050, P68431, P17096, Q9NQC3, P62805, P60709, P68133, P38159, P68371, Q08211, P16401, P52907, P60484, P46777, Q8N257, P02533, P08238, Q9UNT1, P10809
4	GO:0070887	cellular response to chemical stimulus	Biological Process	GO:0051716, GO:0042221	cellular response to stimulus, response to chemical	10.99	13	Q8TCU6, P04406, Q9UBC3, Q8N5M9, Q9H9Z2, P38159, Q08211, P22626, P11021, P60484, P52907, P68431, P08238
4	GO:0010605	negative regulation of macromolecule metabolic process	Biological Process	GO:0043170, GO:0060255, GO:0009892	macromolecule metabolic process, regulation of macromolecule metabolic process, negative regulation of metabolic process	14.94	20	Q8TCU6, P62805, Q9UBC3, P04406, Q15911, P10412, Q15717, P38159, Q9H9Z2, Q71UI9, Q08211, P16401, P22626, Q15392, P60484, P68431, P17096, P46777, P08238, Q99878
4	GO:0043933	macromolecular complex subunit organization	Biological Process	GO:0016043	cellular component organization	11.28	19	P07900, Q8TCU6, P62805, A0A087WUZ3, P10412, P38159, P50454, Q08211, P16401, Q02878, P52907, P30050, P68431, P17096, Q9NQC3, P46777, Q8N257, P08238, P10809
5	GO:0015031	protein transport	Biological Process	GO:0071702, GO:0045184	organic substance transport, establishment of protein localization	29.06	21	P07900, P04406, P62906, G3V0E5, P36578, P12236, Q9NT62, Q8N5M9, Q08211, P35579, P22626, Q02878, P62273, P30050, B5MDF5, Q9Y6A9, P46777, P08238, Q9UNT1, P62269, P10809
5	GO:0051707	response to other organism	Biological Process	GO:0043207	response to external biotic stimulus	7.05	9	P05204, A0A0A0MS14, P04406, P01834, P17096, P12236, Q8N5M9, P81605, Q08211
5	GO:0071310	cellular response to organic substance	Biological Process	GO:0010033, GO:0070887	response to organic substance, cellular response to chemical stimulus	11.3	12	P04406, Q9UBC3, Q8N5M9, Q9H9Z2, P38159, Q08211, P22626, P11021, P60484, P52907, P68431, P08238
5	GO:0051247	positive regulation of protein metabolic process	Biological Process	GO:0051246, GO:0019538, GO:0010604	regulation of protein metabolic process, protein metabolic process, positive regulation of macromolecule metabolic process	3.61	12	Q9UBC3, Q9P035, Q15717, Q9H9Z2, Q08211, P35579, P16401, P11021, P60484, P46777, P08238, P10809
5	GO:0090304	nucleic acid metabolic process	Biological Process	GO:0043170, GO:0006139	macromolecule metabolic process, nucleobase-containing compound metabolic process	42.43	32	A0A087X0X3, P07900, Q15911, P10412, A0A1W2PQ69, Q15717, Q71UI9, Q02878, A0A0C4DG42, Q8TBJ5, P62273, P30050, P68431, P17096, Q9Y2X3, P62805, Q9UBC3, P62906, P36578, Q5T6W2, P38159, Q9H9Z2, Q08211, P16401, P22626, P11021, P60484, P46777, P62269, P08238, P10809, Q99878
5	GO:0044265	cellular macromolecule catabolic process	Biological Process	GO:0044248, GO:0009057, GO:0044260	cellular catabolic process, macromolecule catabolic process, cellular macromolecule metabolic process	1.54	11	P11021, Q02878, P60484, P62273, P30050, P62906, P36578, P46777, Q9H9Z2, P62269, P08238
5	GO:0019438	aromatic compound biosynthetic process	Biological Process	GO:0044249, GO:0006725	cellular biosynthetic process, cellular aromatic compound metabolic process	11.53	31	P07900, Q15911, P10412, A0A1W2PQ69, Q71UI9, Q02878, A0A0C4DG42, P00846, Q8TBJ5, P68431, P62273, P30050, P17096, P62805, Q9UBC3, P62906, P36578, Q5T6W2, P38159, Q9H9Z2, Q08211, P16401, Q5QNZ2, P22626, P11021, P60484, P46777, P08238, P62269, P10809, Q99878
5	GO:0072594	establishment of protein localization to organelle	Biological Process	GO:0045184, GO:0033365	establishment of protein localization, protein localization to organelle	6.77	13	P07900, P62906, P36578, P12236, P16401, Q02878, P62273, P30050, Q9Y6A9, P46777, P62269, P08238, P10809
5	GO:0045934	negative regulation of nucleobase-containing compound metabolic process	Biological Process	GO:0051172, GO:0019219, GO:0031324, GO:0006139	negative regulation of nitrogen compound metabolic process, regulation of nucleobase-containing compound metabolic process, negative regulation of cellular metabolic process, nucleobase-containing compound metabolic process	2.65	11	P22626, P62805, P68431, Q9UBC3, Q15911, P17096, P10412, P38159, Q71UI9, Q99878, P16401
5	GO:0044267	cellular protein metabolic process	Biological Process	GO:0019538, GO:0044260	protein metabolic process, cellular macromolecule metabolic process	91.06	46	A2A3R7, Q8TCU6, P07900, E9PJD9, H3BTE6, J3QSB5, Q9NT62, P10412, Q9P035, Q15717, H0YLP6, A0A075B6E2, P35579, J3KSJ0, Q02878, P62273, P30050, P68431, Q9Y6A9, U3KQ84, B8ZZK4, Q8J015, P04844, K7ELC7, P49411, P60709, P62805, Q9UBC3, P04406, P62906, P36578, Q59GN2, G3V1A1, Q9H9Z2, Q08211, P16401, P22626, P11021, Q15392, E9PS50, P60484, P46777, P08238, P62269, H7C123, P10809
5	GO:0051252	regulation of RNA metabolic process	Biological Process	GO:0019219, GO:0060255, GO:0016070	regulation of nucleobase-containing compound metabolic process, regulation of macromolecule metabolic process, RNA metabolic process	11.92	21	P62805, Q9UBC3, Q15911, A0A1W2PQ69, P10412, Q5T6W2, Q9H9Z2, P38159, Q71UI9, Q08211, P16401, P22626, P11021, Q02878, A0A0C4DG42, Q8TBJ5, P60484, P68431, P17096, P10809, Q99878
5	GO:0010467	gene expression	Biological Process	GO:0043170	macromolecule metabolic process	108.19	54	A0A087X0X3, A2A3R7, E9PJD9, H0YLP6, Q71UI9, P50454, P35579, J3KSJ0, P62273, P30050, P01834, Q9Y2X3, Q8J015, K7ELC7, P49411, P60709, P62805, Q9UBC3, P04406, P36578, G3V1A1, P38159, Q9H9Z2, P22626, P11021, Q15392, P46777, A2NJV5, P10809, Q99878, P06312, J3QSB5, Q15911, P10412, A0A1W2PQ69, Q15717, A0A075B6E2, Q02878, A0A0C4DG42, Q8TBJ5, P68431, P17096, Q9Y6A9, B8ZZK4, P62906, Q59GN2, P68133, Q5T6W2,…
5	GO:0031327	negative regulation of cellular biosynthetic process	Biological Process	GO:0031326, GO:0009890, GO:0044249, GO:0031324	regulation of cellular biosynthetic process, negative regulation of biosynthetic process, cellular biosynthetic process, negative regulation of cellular metabolic process	9.94	14	P62805, Q9UBC3, P04406, Q15911, P10412, Q15717, Q9H9Z2, Q71UI9, Q08211, P16401, P22626, P68431, P17096, Q99878
5	GO:0006461	protein complex assembly	Biological Process	GO:0065003, GO:0071822, GO:0070271	macromolecular complex assembly, protein complex subunit organization, protein complex biogenesis	19.66	11	Q8TCU6, P07900, P62805, A0A087WUZ3, P52907, P68431, P17096, Q9NQC3, P38159, P08238, P10809
5	GO:0019219	regulation of nucleobase-containing compound metabolic process	Biological Process	GO:0031323, GO:0051171, GO:0080090, GO:0006139	regulation of cellular metabolic process, regulation of nitrogen compound metabolic process, regulation of primary metabolic process, nucleobase-containing compound metabolic process	8.39	23	P07900, P62805, Q9UBC3, Q15911, P10412, A0A1W2PQ69, Q5T6W2, P38159, Q9H9Z2, Q71UI9, Q08211, P16401, P22626, P11021, Q02878, A0A0C4DG42, Q8TBJ5, P60484, P68431, P17096, P08238, P10809, Q99878
5	GO:0006508	proteolysis	Biological Process	GO:0019538	protein metabolic process	18.13	14	P60709, P04406, P38159, P35579, P11021, Q15392, P60484, P01834, Q9Y6A9, P46777, A2NJV5, P08238, P10809, P06312
5	GO:0016070	RNA metabolic process	Biological Process	GO:0090304, GO:0044260	nucleic acid metabolic process, cellular macromolecule metabolic process	65.98	30	A0A087X0X3, Q15911, P10412, A0A1W2PQ69, Q15717, Q71UI9, Q02878, A0A0C4DG42, Q8TBJ5, P62273, P30050, P68431, P17096, Q9Y2X3, P62805, Q9UBC3, P62906, P36578, Q5T6W2, P38159, Q9H9Z2, Q08211, P16401, P22626, P11021, P60484, P46777, P62269, P10809, Q99878
5	GO:0065003	macromolecular complex assembly	Biological Process	GO:0022607, GO:0043933	cellular component assembly, macromolecular complex subunit organization	15.13	18	Q8TCU6, P07900, P62805, A0A087WUZ3, P10412, P38159, Q08211, P16401, Q02878, P52907, P68431, P30050, P17096, Q9NQC3, Q8N257, P46777, P08238, P10809
5	GO:0036211	protein modification process	Biological Process	GO:0043412, GO:0019538	macromolecule modification, protein metabolic process	15.46	16	Q8TCU6, P07900, P04844, H3BTE6, P60709, Q9UBC3, P04406, Q9NT62, P10412, Q9P035, P16401, P11021, P60484, P46777, U3KQ84, P08238
5	GO:0043603	cellular amide metabolic process	Biological Process	GO:0034641	cellular nitrogen compound metabolic process	14.79	29	A2A3R7, E9PJD9, J3QSB5, Q15717, H0YLP6, A0A075B6E2, J3KSJ0, Q02878, P62273, P30050, P68431, Q9Y6A9, B8ZZK4, Q8J015, K7ELC7, P49411, P62805, P04406, P62906, P36578, Q59GN2, G3V1A1, Q9H9Z2, Q08211, P22626, E9PS50, P46777, P62269, H7C123
5	GO:0010468	regulation of gene expression	Biological Process	GO:0010467, GO:0060255	gene expression, regulation of macromolecule metabolic process	54.86	30	Q15911, P10412, A0A1W2PQ69, Q15717, Q71UI9, P35579, Q02878, A0A0C4DG42, Q8TBJ5, P68431, P01834, P17096, P62805, P60709, Q9UBC3, P04406, P68133, Q5T6W2, P38159, Q9H9Z2, Q08211, P16401, P22626, P11021, P60484, P46777, A2NJV5, P10809, Q99878, P06312
5	GO:0012501	programmed cell death	Biological Process	GO:0008219	cell death	17.12	13	Q8TCU6, P04406, P12236, Q9NT62, Q08211, P11021, Q15392, Q9BVC6, P60484, Q9NQC3, P02533, P08238, P10809
5	GO:0051276	chromosome organization	Biological Process	GO:0006996	organelle organization	16.24	14	P07900, P62805, P60709, Q9UBC3, P10412, Q71UI9, Q08211, P16401, P22626, P68431, P17096, Q8N257, P08238, Q99878
5	GO:0016192	vesicle-mediated transport	Biological Process	GO:0006810	transport	23.13	15	F5H6U7, P07900, P60709, P11169, Q9NT62, Q8N5M9, P68371, P35579, A0A0A0MS14, P52907, P60484, P01834, A2NJV5, P08238, P06312
5	GO:0010556	regulation of macromolecule biosynthetic process	Biological Process	GO:0009059, GO:0060255, GO:0009889	macromolecule biosynthetic process, regulation of macromolecule metabolic process, regulation of biosynthetic process	22.77	26	P07900, Q15911, P10412, A0A1W2PQ69, Q15717, Q71UI9, Q02878, A0A0C4DG42, Q8TBJ5, P68431, P17096, P62805, Q9UBC3, P04406, Q5T6W2, Q9H9Z2, P38159, Q08211, P16401, P22626, P11021, P60484, P46777, P08238, P10809, Q99878
5	GO:0032268	regulation of cellular protein metabolic process	Biological Process	GO:0031323, GO:0051246, GO:0044267	regulation of cellular metabolic process, regulation of protein metabolic process, cellular protein metabolic process	12	19	Q8TCU6, P07900, P62805, Q9UBC3, P04406, Q9P035, Q15717, Q9H9Z2, Q08211, P35579, P16401, P22626, P11021, Q15392, P60484, P68431, P46777, P08238, P10809
5	GO:0010629	negative regulation of gene expression	Biological Process	GO:0010467, GO:0010468, GO:0010605	gene expression, regulation of gene expression, negative regulation of macromolecule metabolic process	23.34	15	P62805, Q9UBC3, P04406, Q15911, P10412, Q15717, P38159, Q9H9Z2, Q71UI9, Q08211, P16401, P22626, P68431, P17096, Q99878
5	GO:0006909	phagocytosis	Biological Process	GO:0044765, GO:0006897	single-organism transport, endocytosis	7.8	10	A0A0A0MS14, P07900, P60709, P60484, P01834, Q9NT62, A2NJV5, P08238, P35579, P06312
5	GO:0042254	ribosome biogenesis	Biological Process	GO:0022613	ribonucleoprotein complex biogenesis	18.6	9	Q02878, P60484, P62273, P30050, P62906, P36578, Q9Y2X3, P46777, P62269
5	GO:0031328	positive regulation of cellular biosynthetic process	Biological Process	GO:0031326, GO:0031325, GO:0009891, GO:0044249	regulation of cellular biosynthetic process, positive regulation of cellular metabolic process, positive regulation of biosynthetic process, cellular biosynthetic process	9.07	11	P22626, P11021, P07900, Q15911, P17096, Q15717, P46777, Q9H9Z2, P38159, P08238, Q08211
5	GO:0032269	negative regulation of cellular protein metabolic process	Biological Process	GO:0051248, GO:0031324, GO:0044267, GO:0032268	negative regulation of protein metabolic process, negative regulation of cellular metabolic process, cellular protein metabolic process, regulation of cellular protein metabolic process	8.92	13	Q8TCU6, P62805, Q9UBC3, P04406, Q15717, Q9H9Z2, Q08211, P22626, Q15392, P60484, P68431, P46777, P08238
5	GO:0010558	negative regulation of macromolecule biosynthetic process	Biological Process	GO:0009059, GO:0009890, GO:0010605, GO:0010556	macromolecule biosynthetic process, negative regulation of biosynthetic process, negative regulation of macromolecule metabolic process, regulation of macromolecule biosynthetic process	9.94	14	P62805, Q9UBC3, P04406, Q15911, P10412, Q15717, Q9H9Z2, Q71UI9, Q08211, P16401, P22626, P68431, P17096, Q99878
5	GO:0010557	positive regulation of macromolecule biosynthetic process	Biological Process	GO:0009059, GO:0009891, GO:0010604, GO:0010556	macromolecule biosynthetic process, positive regulation of biosynthetic process, positive regulation of macromolecule metabolic process, regulation of macromolecule biosynthetic process	7.87	11	P22626, P11021, P07900, Q15911, P17096, Q15717, P46777, Q9H9Z2, P38159, P08238, Q08211
5	GO:0034645	cellular macromolecule biosynthetic process	Biological Process	GO:0009059, GO:0044249, GO:0044260	macromolecule biosynthetic process, cellular biosynthetic process, cellular macromolecule metabolic process	69.98	47	A2A3R7, P07900, E9PJD9, J3QSB5, Q15911, P10412, A0A1W2PQ69, Q15717, H0YLP6, A0A075B6E2, Q71UI9, J3KSJ0, Q02878, A0A0C4DG42, Q8TBJ5, P62273, P30050, P68431, P17096, U3KQ84, B8ZZK4, Q8J015, P04844, K7ELC7, P49411, P62805, Q9UBC3, P04406, P62906, P36578, Q59GN2, G3V1A1, Q5T6W2, Q9H9Z2, P38159, Q08211, P16401, P22626, P11021, E9PS50, P60484, P46777, P08238, P62269, H7C123, P10809, Q99878
5	GO:1901566	organonitrogen compound biosynthetic process	Biological Process	GO:1901564, GO:1901576	organonitrogen compound metabolic process, organic substance biosynthetic process	18.03	31	A2A3R7, E9PJD9, J3QSB5, Q9P035, Q15717, H0YLP6, A0A075B6E2, J3KSJ0, Q02878, P00846, P62273, P30050, P68431, B8ZZK4, Q8J015, K7ELC7, P49411, P62805, P04406, P62906, P36578, Q59GN2, G3V1A1, Q9H9Z2, Q08211, Q5QNZ2, P22626, E9PS50, P46777, P62269, H7C123
5	GO:0071822	protein complex subunit organization	Biological Process	GO:0043933	macromolecular complex subunit organization	12.54	12	Q8TCU6, P07900, P62805, A0A087WUZ3, P38159, P50454, P52907, P68431, P17096, Q9NQC3, P08238, P10809
5	GO:0051246	regulation of protein metabolic process	Biological Process	GO:0060255, GO:0019538, GO:0080090	regulation of macromolecule metabolic process, protein metabolic process, regulation of primary metabolic process	8.6	22	Q8TCU6, P07900, P62805, Q9UBC3, P04406, Q9P035, Q15717, Q9H9Z2, Q08211, P35579, P16401, P22626, P11021, Q15392, P60484, P68431, P01834, P46777, A2NJV5, P08238, P10809, P06312
5	GO:0070925	organelle assembly	Biological Process	GO:0006996, GO:0022607	organelle organization, cellular component assembly	5.98	9	Q02878, P07900, P60484, P30050, P68133, Q9NT62, P46777, Q9UNT1, P68371
5	GO:0006518	peptide metabolic process	Biological Process	GO:1901564, GO:0043603	organonitrogen compound metabolic process, cellular amide metabolic process	17.57	29	A2A3R7, E9PJD9, J3QSB5, Q15717, H0YLP6, A0A075B6E2, J3KSJ0, Q02878, P68431, P62273, P30050, Q9Y6A9, B8ZZK4, Q8J015, K7ELC7, P49411, P62805, P04406, P62906, P36578, Q59GN2, G3V1A1, Q9H9Z2, Q08211, P22626, E9PS50, P46777, P62269, H7C123
5	GO:0006886	intracellular protein transport	Biological Process	GO:0015031, GO:0034613, GO:0046907	protein transport, cellular protein localization, intracellular transport	9.63	15	P07900, P62906, P36578, P12236, Q9NT62, P22626, Q02878, P62273, P30050, Q9Y6A9, P46777, P62269, P08238, Q9UNT1, P10809
5	GO:0045935	positive regulation of nucleobase-containing compound metabolic process	Biological Process	GO:0031325, GO:0019219, GO:0051173, GO:0006139	positive regulation of cellular metabolic process, regulation of nucleobase-containing compound metabolic process, positive regulation of nitrogen compound metabolic process, nucleobase-containing compound metabolic process	3.93	9	P22626, P11021, P07900, Q15911, P17096, Q9H9Z2, P38159, P08238, Q08211
5	GO:0044271	cellular nitrogen compound biosynthetic process	Biological Process	GO:0044249, GO:0034641	cellular biosynthetic process, cellular nitrogen compound metabolic process	22.43	47	A2A3R7, P07900, E9PJD9, J3QSB5, Q15911, P10412, A0A1W2PQ69, Q15717, H0YLP6, A0A075B6E2, Q71UI9, J3KSJ0, Q02878, A0A0C4DG42, P00846, Q8TBJ5, P62273, P30050, P68431, P17096, B8ZZK4, Q8J015, K7ELC7, P49411, P62805, Q9UBC3, P04406, P62906, P36578, Q59GN2, G3V1A1, Q5T6W2, Q9H9Z2, P38159, Q08211, P16401, Q5QNZ2, P22626, P11021, E9PS50, P60484, P46777, P08238, P62269, H7C123, P10809, Q99878
5	GO:0031326	regulation of cellular biosynthetic process	Biological Process	GO:0031323, GO:0044249, GO:0009889	regulation of cellular metabolic process, cellular biosynthetic process, regulation of biosynthetic process	23.49	26	P07900, Q15911, P10412, A0A1W2PQ69, Q15717, Q71UI9, Q02878, A0A0C4DG42, Q8TBJ5, P68431, P17096, P62805, Q9UBC3, P04406, Q5T6W2, Q9H9Z2, P38159, Q08211, P16401, P22626, P11021, P60484, P46777, P08238, P10809, Q99878
5	GO:0018130	heterocycle biosynthetic process	Biological Process	GO:0044249, GO:0046483	cellular biosynthetic process, heterocycle metabolic process	11.53	31	P07900, Q15911, P10412, A0A1W2PQ69, Q71UI9, Q02878, A0A0C4DG42, P00846, Q8TBJ5, P68431, P62273, P30050, P17096, P62805, Q9UBC3, P62906, P36578, Q5T6W2, P38159, Q9H9Z2, Q08211, P16401, Q5QNZ2, P22626, P11021, P60484, P46777, P08238, P62269, P10809, Q99878
5	GO:0034654	nucleobase-containing compound biosynthetic process	Biological Process	GO:0018130, GO:0019438, GO:0044271, GO:1901362, GO:0006139	heterocycle biosynthetic process, aromatic compound biosynthetic process, cellular nitrogen compound biosynthetic process, organic cyclic compound biosynthetic process, nucleobase-containing compound metabolic process	18.92	31	P07900, Q15911, P10412, A0A1W2PQ69, Q71UI9, Q02878, A0A0C4DG42, P00846, Q8TBJ5, P68431, P62273, P30050, P17096, P62805, Q9UBC3, P62906, P36578, Q5T6W2, P38159, Q9H9Z2, Q08211, P16401, Q5QNZ2, P22626, P11021, P60484, P46777, P08238, P62269, P10809, Q99878
5	GO:0043412	macromolecule modification	Biological Process	GO:0043170	macromolecule metabolic process	10.44	17	Q8TCU6, P07900, P04844, H3BTE6, P60709, Q9UBC3, P04406, Q9NT62, P10412, Q9P035, P16401, P11021, P60484, Q9Y2X3, P46777, U3KQ84, P08238
5	GO:0090150	establishment of protein localization to membrane	Biological Process	GO:0045184, GO:0072657	establishment of protein localization, protein localization to membrane	6.67	9	Q02878, P07900, P62273, P30050, P62906, P36578, Q9NT62, P46777, P62269
5	GO:0010628	positive regulation of gene expression	Biological Process	GO:0010467, GO:0010468, GO:0010604	gene expression, regulation of gene expression, positive regulation of macromolecule metabolic process	27.95	15	P60709, P62805, Q9UBC3, Q15911, P68133, Q15717, Q9H9Z2, P38159, P35579, Q08211, P11021, P60484, P68431, P17096, P46777
5	GO:0030154	cell differentiation	Biological Process	GO:0048869	cellular developmental process	38.51	19	Q8TF72, Q8TCU6, P62805, Q9UBC3, Q15911, P68133, Q8N5M9, Q9H9Z2, P38159, P50454, P35579, Q08211, P11021, Q8TBJ5, P60484, P68431, Q9NQC3, P02533, P08238
5	GO:0071702	organic substance transport	Biological Process	GO:0006810	transport	18.77	22	P07900, P04406, P62906, G3V0E5, P36578, P12236, P11169, Q9NT62, Q8N5M9, Q08211, P35579, P22626, Q02878, P62273, P30050, B5MDF5, Q9Y6A9, P46777, P08238, Q9UNT1, P62269, P10809
5	GO:0019058	viral life cycle	Biological Process	GO:0016032	viral process	4.78	10	Q02878, P62273, P30050, P62906, P36578, Q9P035, P46777, P62269, P08238, Q08211
5	GO:0034613	cellular protein localization	Biological Process	GO:0008104, GO:0070727	protein localization, cellular macromolecule localization	7.21	19	P07900, P62906, P36578, P12236, Q9NT62, Q08211, P16401, P22626, P11021, Q02878, P62273, P30050, Q9Y6A9, Q9NQC3, P46777, P08238, Q9UNT1, P62269, P10809
5	GO:0009057	macromolecule catabolic process	Biological Process	GO:1901575, GO:0043170	organic substance catabolic process, macromolecule metabolic process	1.18	11	P11021, Q02878, P60484, P62273, P30050, P62906, P36578, P46777, Q9H9Z2, P62269, P08238
5	GO:0006796	phosphate-containing compound metabolic process	Biological Process	GO:0006793	phosphorus metabolic process	4.42	11	Q5QNZ2, P11021, Q8TCU6, P00846, P60484, P04406, K7EQH4, K7EM90, Q9P035, P08238, F8W079
5	GO:0032270	positive regulation of cellular protein metabolic process	Biological Process	GO:0031325, GO:0051247, GO:0044267, GO:0032268	positive regulation of cellular metabolic process, positive regulation of protein metabolic process, cellular protein metabolic process, regulation of cellular protein metabolic process	5.87	12	Q9UBC3, Q9P035, Q15717, Q9H9Z2, Q08211, P35579, P16401, P11021, P60484, P46777, P08238, P10809
5	GO:0051253	negative regulation of RNA metabolic process	Biological Process	GO:0045934, GO:0010605, GO:0016070, GO:0051252	negative regulation of nucleobase-containing compound metabolic process, negative regulation of macromolecule metabolic process, RNA metabolic process, regulation of RNA metabolic process	4.41	11	P22626, P62805, P68431, Q9UBC3, Q15911, P17096, P10412, P38159, Q71UI9, Q99878, P16401
5	GO:0009059	macromolecule biosynthetic process	Biological Process	GO:0043170, GO:1901576	macromolecule metabolic process, organic substance biosynthetic process	47.35	48	A2A3R7, P07900, E9PJD9, H0YLP6, Q71UI9, P50454, J3KSJ0, P62273, P30050, U3KQ84, Q8J015, P04844, K7ELC7, P49411, P62805, Q9UBC3, P04406, P36578, G3V1A1, Q9H9Z2, P38159, P22626, P11021, P46777, P10809, Q99878, J3QSB5, Q15911, P10412, A0A1W2PQ69, Q15717, A0A075B6E2, Q02878, A0A0C4DG42, Q8TBJ5, P68431, P17096, B8ZZK4, P62906, Q59GN2, Q5T6W2, Q08211, P16401, E9PS50, P60484, P08238, P62269, H7C123
5	GO:1901362	organic cyclic compound biosynthetic process	Biological Process	GO:1901576, GO:1901360	organic substance biosynthetic process, organic cyclic compound metabolic process	12.48	33	P07900, Q15911, P10412, A0A1W2PQ69, Q71UI9, Q02878, A0A0C4DG42, P00846, Q8TBJ5, P68431, P62273, P30050, P17096, Q15125, P62805, Q9UBC3, P62906, P36578, Q5T6W2, P38159, Q9H9Z2, Q08211, P16401, Q5QNZ2, P22626, P11021, Q15392, P60484, P46777, P08238, P62269, P10809, Q99878
5	GO:0051248	negative regulation of protein metabolic process	Biological Process	GO:0051246, GO:0010605, GO:0019538	regulation of protein metabolic process, negative regulation of macromolecule metabolic process, protein metabolic process	5.35	13	Q8TCU6, P62805, Q9UBC3, P04406, Q15717, Q9H9Z2, Q08211, P22626, Q15392, P60484, P68431, P46777, P08238
5	GO:0007399	nervous system development	Biological Process	GO:0048731	system development	19.36	10	Q8TF72, P11021, Q8TCU6, Q8TBJ5, P60484, P60709, Q9UBC3, Q9NQC3, Q9H9Z2, Q5BJD5
5	GO:0034097	response to cytokine	Biological Process	GO:0010033	response to organic substance	4.27	10	P22626, P11021, P60484, P52907, P68431, P04406, Q8N5M9, P38159, P08238, Q08211
6	GO:2000112	regulation of cellular macromolecule biosynthetic process	Biological Process	GO:0031326, GO:0010556, GO:0034645	regulation of cellular biosynthetic process, regulation of macromolecule biosynthetic process, cellular macromolecule biosynthetic process	35.3	26	P07900, Q15911, A0A1W2PQ69, P10412, Q15717, Q71UI9, Q02878, A0A0C4DG42, Q8TBJ5, P68431, P17096, P62805, Q9UBC3, P04406, Q5T6W2, Q9H9Z2, P38159, Q08211, P16401, P22626, P11021, P60484, P46777, P08238, P10809, Q99878
6	GO:0006464	cellular protein modification process	Biological Process	GO:0036211, GO:0044267	protein modification process, cellular protein metabolic process	25.77	16	Q8TCU6, P07900, P04844, H3BTE6, P60709, Q9UBC3, P04406, P10412, Q9P035, Q9NT62, P16401, P11021, P60484, P46777, U3KQ84, P08238
6	GO:0072657	protein localization to membrane	Biological Process	GO:0034613	cellular protein localization	4	9	Q02878, P07900, P62273, P30050, P62906, P36578, Q9NT62, P46777, P62269
6	GO:0043604	amide biosynthetic process	Biological Process	GO:0044271, GO:0043603	cellular nitrogen compound biosynthetic process, cellular amide metabolic process	16.97	28	A2A3R7, E9PJD9, J3QSB5, Q15717, H0YLP6, A0A075B6E2, J3KSJ0, Q02878, P68431, P62273, P30050, B8ZZK4, Q8J015, K7ELC7, P49411, P62805, P04406, P62906, P36578, Q59GN2, G3V1A1, Q9H9Z2, Q08211, P22626, E9PS50, P46777, P62269, H7C123
6	GO:0045892	negative regulation of transcription, DNA-templated	Biological Process	GO:1903507, GO:2000113, GO:0010629, GO:0006355, GO:0006351	negative regulation of nucleic acid-templated transcription, negative regulation of cellular macromolecule biosynthetic process, negative regulation of gene expression, regulation of transcription, DNA-templated, transcription, DNA-templated	17.08	10	P22626, P62805, P68431, Q9UBC3, Q15911, P17096, P10412, Q71UI9, Q99878, P16401
6	GO:0006412	translation	Biological Process	GO:0010467, GO:0044267, GO:0043043, GO:0034645	gene expression, cellular protein metabolic process, peptide biosynthetic process, cellular macromolecule biosynthetic process	47.13	28	A2A3R7, E9PJD9, J3QSB5, Q15717, H0YLP6, A0A075B6E2, J3KSJ0, Q02878, P68431, P62273, P30050, B8ZZK4, Q8J015, P49411, K7ELC7, P62805, P04406, P62906, P36578, Q59GN2, G3V1A1, Q9H9Z2, Q08211, P22626, E9PS50, P46777, P62269, H7C123
6	GO:0032774	RNA biosynthetic process	Biological Process	GO:0009059, GO:0034654, GO:0016070	macromolecule biosynthetic process, nucleobase-containing compound biosynthetic process, RNA metabolic process	28.74	27	Q15911, A0A1W2PQ69, P10412, Q71UI9, Q02878, A0A0C4DG42, Q8TBJ5, P68431, P62273, P30050, P17096, P62805, Q9UBC3, P62906, P36578, Q5T6W2, Q9H9Z2, P38159, Q08211, P16401, P22626, P11021, P60484, P46777, P62269, P10809, Q99878
6	GO:0016071	mRNA metabolic process	Biological Process	GO:0016070	RNA metabolic process	8.73	12	A0A087X0X3, P62906, P36578, Q15717, P38159, Q08211, P22626, Q02878, P62273, P30050, P46777, P62269
6	GO:0034660	ncRNA metabolic process	Biological Process	GO:0016070	RNA metabolic process	4.39	10	P22626, Q02878, P62273, P30050, P62906, P36578, Q9Y2X3, P46777, Q9H9Z2, P62269
6	GO:0033365	protein localization to organelle	Biological Process	GO:0034613	cellular protein localization	5.38	16	P07900, P62906, P36578, P12236, Q08211, P16401, P11021, Q02878, P62273, P30050, Q9Y6A9, Q9NQC3, P46777, P62269, P08238, P10809
6	GO:0006396	RNA processing	Biological Process	GO:0010467, GO:0016070	gene expression, RNA metabolic process	26.98	15	A0A087X0X3, P62906, P36578, Q15717, Q5T6W2, P38159, Q9H9Z2, Q08211, P22626, Q02878, P62273, P30050, Q9Y2X3, P46777, P62269
6	GO:0043043	peptide biosynthetic process	Biological Process	GO:0006518, GO:0043604, GO:1901566	peptide metabolic process, amide biosynthetic process, organonitrogen compound biosynthetic process	28.28	28	A2A3R7, E9PJD9, J3QSB5, Q15717, H0YLP6, A0A075B6E2, J3KSJ0, Q02878, P68431, P62273, P30050, B8ZZK4, Q8J015, K7ELC7, P49411, P62805, P04406, P62906, P36578, Q59GN2, G3V1A1, Q9H9Z2, Q08211, P22626, E9PS50, P46777, P62269, H7C123
6	GO:0031399	regulation of protein modification process	Biological Process	GO:0006464, GO:0032268	cellular protein modification process, regulation of cellular protein metabolic process	5.49	9	P11021, P07900, Q8TCU6, P60484, Q9UBC3, Q9P035, P46777, P08238, P16401
6	GO:2000113	negative regulation of cellular macromolecule biosynthetic process	Biological Process	GO:0031327, GO:2000112, GO:0010558, GO:0034645	negative regulation of cellular biosynthetic process, regulation of cellular macromolecule biosynthetic process, negative regulation of macromolecule biosynthetic process, cellular macromolecule biosynthetic process	16.56	14	P62805, Q9UBC3, P04406, Q15911, P10412, Q15717, Q9H9Z2, Q71UI9, Q08211, P16401, P22626, P68431, P17096, Q99878
6	GO:0040029	regulation of gene expression, epigenetic	Biological Process	GO:0010468	regulation of gene expression	10.73	11	P22626, P62805, P60709, P68431, Q9UBC3, P17096, Q15717, Q9H9Z2, Q71UI9, Q08211, Q99878
6	GO:0030162	regulation of proteolysis	Biological Process	GO:0051246, GO:0006508	regulation of protein metabolic process, proteolysis	2.41	10	Q15392, P60484, P04406, P01834, P46777, A2NJV5, P08238, P35579, P10809, P06312
6	GO:0006355	regulation of transcription, DNA-templated	Biological Process	GO:0010468, GO:2000112, GO:1903506, GO:0006351	regulation of gene expression, regulation of cellular macromolecule biosynthetic process, regulation of nucleic acid-templated transcription, transcription, DNA-templated	43.5	21	P62805, Q9UBC3, Q15911, P10412, A0A1W2PQ69, Q5T6W2, P38159, Q9H9Z2, Q71UI9, Q08211, P16401, P22626, P11021, Q02878, A0A0C4DG42, Q8TBJ5, P60484, P68431, P17096, Q99878, P10809
6	GO:0006915	apoptotic process	Biological Process	GO:0012501	programmed cell death	26.54	11	P11021, Q8TCU6, Q15392, Q9BVC6, P60484, P04406, P12236, Q9NT62, Q9NQC3, P08238, P10809
6	GO:0034622	cellular macromolecular complex assembly	Biological Process	GO:0065003	macromolecular complex assembly	8.22	17	Q8TCU6, P07900, P62805, A0A087WUZ3, P10412, P38159, Q08211, P16401, Q02878, P52907, P68431, P30050, Q9NQC3, Q8N257, P46777, P08238, P10809
6	GO:0071345	cellular response to cytokine stimulus	Biological Process	GO:0071310, GO:0034097	cellular response to organic substance, response to cytokine	5.83	10	P22626, P11021, P52907, P60484, P68431, P04406, Q8N5M9, P38159, P08238, Q08211
6	GO:0006605	protein targeting	Biological Process	GO:0006886	intracellular protein transport	14.77	13	P07900, P62906, P36578, P12236, Q9NT62, Q02878, P62273, P30050, Q9Y6A9, P46777, P62269, P08238, P10809
6	GO:1902679	negative regulation of RNA biosynthetic process	Biological Process	GO:2001141, GO:0032774, GO:0031327, GO:0010558, GO:0051253	regulation of RNA biosynthetic process, RNA biosynthetic process, negative regulation of cellular biosynthetic process, negative regulation of macromolecule biosynthetic process, negative regulation of RNA metabolic process	6.15	10	P22626, P62805, P68431, Q9UBC3, Q15911, P17096, P10412, Q71UI9, Q99878, P16401
6	GO:0006351	transcription, DNA-templated	Biological Process	GO:0010467, GO:0097659, GO:0034645	gene expression, nucleic acid-templated transcription, cellular macromolecule biosynthetic process	62.97	21	P62805, Q9UBC3, Q15911, A0A1W2PQ69, P10412, Q5T6W2, P38159, Q9H9Z2, Q71UI9, Q08211, P16401, P22626, P11021, Q02878, A0A0C4DG42, Q8TBJ5, P60484, P68431, P17096, Q99878, P10809
6	GO:0006897	endocytosis	Biological Process	GO:0016192	vesicle-mediated transport	7.08	10	A0A0A0MS14, P07900, P60709, P60484, P01834, Q9NT62, A2NJV5, P08238, P35579, P06312
6	GO:2001141	regulation of RNA biosynthetic process	Biological Process	GO:0031326, GO:0032774, GO:0010556, GO:0051252	regulation of cellular biosynthetic process, RNA biosynthetic process, regulation of macromolecule biosynthetic process, regulation of RNA metabolic process	16.02	21	P62805, Q9UBC3, Q15911, A0A1W2PQ69, P10412, Q5T6W2, Q9H9Z2, P38159, Q71UI9, Q08211, P16401, P22626, P11021, Q02878, A0A0C4DG42, Q8TBJ5, P60484, P68431, P17096, Q99878, P10809
7	GO:0006357	regulation of transcription from RNA polymerase II promoter	Biological Process	GO:0006366, GO:0006355	transcription from RNA polymerase II promoter, regulation of transcription, DNA-templated	16.62	11	P22626, P11021, Q9UBC3, Q15911, P17096, P10412, Q5T6W2, P38159, Q08211, P10809, P16401
7	GO:0006366	transcription from RNA polymerase II promoter	Biological Process	GO:0006351	transcription, DNA-templated	23.22	11	P22626, P11021, Q9UBC3, Q15911, P17096, P10412, Q5T6W2, P38159, P10809, Q08211, P16401
7	GO:0034470	ncRNA processing	Biological Process	GO:0034660, GO:0006396	ncRNA metabolic process, RNA processing	6.72	10	P22626, Q02878, P62273, P30050, P62906, P36578, Q9Y2X3, P46777, Q9H9Z2, P62269
7	GO:0070972	protein localization to endoplasmic reticulum	Biological Process	GO:0033365	protein localization to organelle	5.59	10	P11021, Q02878, P62273, P30050, P62906, Q9Y6A9, P36578, Q9NQC3, P46777, P62269
7	GO:1903506	regulation of nucleic acid-templated transcription	Biological Process	GO:2001141, GO:0097659	regulation of RNA biosynthetic process, nucleic acid-templated transcription	26.1	21	P62805, Q9UBC3, Q15911, A0A1W2PQ69, P10412, Q5T6W2, Q9H9Z2, P38159, Q71UI9, Q08211, P16401, P22626, P11021, Q02878, A0A0C4DG42, Q8TBJ5, P60484, P68431, P17096, Q99878, P10809
7	GO:0097659	nucleic acid-templated transcription	Biological Process	GO:0032774	RNA biosynthetic process	37.78	21	P62805, Q9UBC3, Q15911, A0A1W2PQ69, P10412, Q5T6W2, Q9H9Z2, P38159, Q71UI9, Q08211, P16401, P22626, P11021, Q02878, A0A0C4DG42, Q8TBJ5, P60484, P68431, P17096, P10809, Q99878
7	GO:1903507	negative regulation of nucleic acid-templated transcription	Biological Process	GO:1902679, GO:1903506, GO:0097659	negative regulation of RNA biosynthetic process, regulation of nucleic acid-templated transcription, nucleic acid-templated transcription	10.25	10	P22626, P62805, P68431, Q9UBC3, Q15911, P17096, P10412, Q71UI9, Q99878, P16401
1	GO:0005575	cellular_component	Cellular Component			306.02	112	P05204, P07900, Q9BTV4, Q96LA5, P11169, Q71UI9, J3KSJ0, Q9Y2X3, Q8TF72, Q8J015, P49411, P62805, P04406, Q9UBC3, P36578, K7EM90, Q9P1Q5, Q5JP53, Q8NGT0, Q5T093, P22626, A0A0A0MS14, F5H5D3, Q15392, F8VQX6, P46777, A2NJV5, Q5JSD2, Q9UNT1, B0YJC4, P10809, Q99878, P06312, A0A087WUZ3, J3QSB5, F8VVM2, H7C3E0, P12236, Q15717, A0A0U1RR32, Q8NCS4, H0YIQ2, U3KQK0, P00846, F5H6E2, P17096, Q9Y6A9, B8ZZK4, F5H…
2	GO:0044421	extracellular region part	Cellular Component	GO:0005575, GO:0005576	cellular_component, extracellular region	36.96	38	P05204, P07900, P11169, P12236, P10412, Q71UI9, P50454, P35579, Q9BVC6, P00846, P68431, P62273, P30050, P01834, Q9NQC3, P49411, P60709, P62805, P04406, P62906, P36578, P68133, P38159, P0DOY3, P68371, P16401, P22626, P11021, A0A0A0MS14, P52907, P02533, P46777, P08238, P62269, P81605, Q99878, P10809, P06312
2	GO:0044464	cell part	Cellular Component	GO:0005575, GO:0005623	cellular_component, cell	243.76	102	P05204, P07900, Q9BTV4, Q96LA5, P11169, Q71UI9, J3KSJ0, Q9Y2X3, Q8TF72, Q8J015, P49411, P62805, P04406, Q9UBC3, P36578, K7EM90, Q9P1Q5, Q5JP53, Q8NGT0, P22626, A0A0A0MS14, F5H5D3, Q15392, F8VQX6, P46777, A2NJV5, Q5JSD2, Q9UNT1, B0YJC4, P10809, Q99878, P06312, A0A087WUZ3, J3QSB5, F8VVM2, H7C3E0, P12236, Q15717, A0A0U1RR32, H0YIQ2, U3KQK0, P00846, F5H6E2, P17096, Q9Y6A9, B8ZZK4, Q59GN2, G3V0E5, P68…
2	GO:0030054	cell junction	Cellular Component	GO:0005575	cellular_component	7.99	13	Q8TF72, P60709, P62906, P36578, Q9P035, P35579, P11021, Q02878, P62273, P30050, P17096, P46777, P62269
2	GO:0044422	organelle part	Cellular Component	GO:0005575, GO:0043226	cellular_component, organelle	49.14	70	P05204, P07900, Q9BTV4, P11169, Q8N5M9, Q71UI9, P50454, P35579, J3KSJ0, P62273, P30050, Q9Y2X3, U3KQ84, Q8TF72, Q8J015, P04844, P49411, P60709, P62805, Q9UBC3, P04406, P36578, P38159, Q9H9Z2, Q5JP53, Q5QNZ2, P22626, P11021, F5H5D3, Q15392, Q8N257, P46777, Q5JSD2, Q9UNT1, B0YJC4, Q99878, P10809, A0A087WUZ3, F8VZY9, Q15911, P12236, H7C3E0, Q9P035, P10412, Q15717, A0A0U1RR32, Q02878, A0A0C4DG42, P00…
2	GO:0016020	membrane	Cellular Component	GO:0005575	cellular_component	113.7	63	F8W8Y7, P07900, Q9BTV4, Q96LA5, P11169, Q8N5M9, P50454, P35579, P30050, P01834, Q9Y2X3, U3KQ84, Q8TF72, E5RFN6, P04844, P49411, P60709, P62805, P04406, P36578, P38159, Q9P1Q5, Q8NGT0, Q5T093, Q5QNZ2, P22626, P11021, A0A0A0MS14, Q15392, F8VQX6, A2NJV5, P46777, Q5JSD2, P10809, P06312, Q8TCU6, F8VVM2, P12236, Q9P035, Q15717, Q8NCS4, Q02878, P00846, Q9BVC6, F5H6E2, P68431, Q9Y6A9, Q9NQC3, Q15125, F5H…
2	GO:0043226	organelle	Cellular Component	GO:0005575	cellular_component	123.84	94	P05204, A2A3R7, P07900, Q9BTV4, E9PJD9, P11169, Q8N5M9, H0YLP6, Q71UI9, P50454, P35579, J3KSJ0, P62273, P30050, B5MDF5, P01834, Q9Y2X3, U3KQ84, Q8TF72, Q8J015, P49411, P04844, K7ELC7, P62805, P60709, P04406, Q9UBC3, P36578, G3V1A1, P38159, Q9H9Z2, Q5JP53, Q5QNZ2, P22626, P11021, F5H5D3, Q15392, F8VQX6, Q8N257, P46777, Q5JSD2, Q9UNT1, B0YJC4, Q99878, P10809, P06312, A0A087WUZ3, J3QSB5, F8VZY9, Q15…
2	GO:0044425	membrane part	Cellular Component	GO:0005575, GO:0016020	cellular_component, membrane	26.64	38	F8W8Y7, Q9BTV4, P07900, F8VVM2, Q96LA5, P11169, P12236, Q9P035, Q8N5M9, P50454, P35579, Q8NCS4, P00846, Q9BVC6, P01834, Q9Y6A9, Q9NQC3, Q15125, U3KQ84, F5H6U7, Q8TF72, Q5T4K2, E5RFN6, P04844, Q9P1Q5, Q8NGT0, Q5T093, Q5QNZ2, F5H7F6, Q5SZE2, P11021, A0A0A0MS14, Q15392, P60484, F8VQX6, P08238, P10809, Q5BJD5
2	GO:0032991	macromolecular complex	Cellular Component	GO:0005575	cellular_component	60.16	55	A2A3R7, P07900, E9PJD9, Q9NT62, H0YLP6, Q71UI9, P35579, J3KSJ0, P62273, P30050, P01834, Q9Y2X3, Q8J015, P04844, K7ELC7, P60709, P62805, P04406, P36578, K7EM90, G3V1A1, Q9H9Z2, P38159, Q5QNZ2, P22626, P11021, A0A0A0MS14, P46777, Q8N257, P10809, Q99878, J3QSB5, Q15911, P12236, P10412, Q15717, A0A075B6E2, A0A0U1RR32, Q02878, P00846, U3KQK0, F5H6E2, P68431, Q9Y6A9, P17096, B8ZZK4, P62906, Q59GN2, Q08…
2	GO:0005576	extracellular region	Cellular Component	GO:0005575	cellular_component	94.48	40	P05204, P07900, P11169, P12236, P10412, Q71UI9, P50454, P35579, Q9BVC6, P00846, P68431, P62273, P30050, P01834, Q9NQC3, P49411, P60709, P62805, P04406, P62906, P36578, P68133, P38159, P0DOY3, P68371, P16401, P22626, P11021, A0A0A0MS14, P52907, P60484, P02533, P46777, A2NJV5, P08238, P62269, P81605, Q99878, P10809, P06312
2	GO:0005623	cell	Cellular Component	GO:0005575	cellular_component	146.25	102	P05204, P07900, Q9BTV4, Q96LA5, P11169, Q71UI9, J3KSJ0, Q9Y2X3, Q8TF72, Q8J015, P49411, P62805, P04406, Q9UBC3, P36578, K7EM90, Q9P1Q5, Q5JP53, Q8NGT0, P22626, A0A0A0MS14, F5H5D3, Q15392, F8VQX6, P46777, A2NJV5, Q5JSD2, Q9UNT1, B0YJC4, P10809, Q99878, P06312, A0A087WUZ3, J3QSB5, F8VVM2, H7C3E0, P12236, Q15717, A0A0U1RR32, H0YIQ2, U3KQK0, P00846, F5H6E2, P17096, Q9Y6A9, B8ZZK4, Q59GN2, G3V0E5, P68…
2	GO:0031974	membrane-enclosed lumen	Cellular Component	GO:0005575	cellular_component	8.82	36	P07900, Q9BTV4, Q15911, H7C3E0, P10412, Q15717, Q71UI9, P50454, A0A0C4DG42, U3KQK0, F5H6E2, P68431, P62273, P17096, Q9Y2X3, P49411, P60709, P62805, Q9UBC3, P36578, Q5T6W2, P38159, Q9H9Z2, P68371, Q08211, P16401, Q5QNZ2, P22626, P11021, P60484, P46777, Q8N257, P08238, P62269, Q99878, P10809
3	GO:0070062	extracellular exosome	Cellular Component	GO:1903561, GO:0005576	extracellular vesicle, extracellular region	35	35	P07900, P11169, P10412, Q71UI9, P50454, P35579, Q9BVC6, P00846, P68431, P62273, P30050, P01834, Q9NQC3, P49411, P60709, P62805, P04406, P62906, P36578, P68133, P38159, P0DOY3, P68371, P16401, P22626, P11021, P52907, P02533, P46777, P08238, P62269, P81605, Q99878, P10809, P06312
3	GO:1990904	ribonucleoprotein complex	Cellular Component	GO:0032991	macromolecular complex	60.47	28	A2A3R7, E9PJD9, J3QSB5, H0YLP6, A0A075B6E2, Q15717, J3KSJ0, Q02878, P62273, P30050, Q9Y2X3, B8ZZK4, Q8J015, K7ELC7, P60709, P04406, P62906, P36578, Q59GN2, G3V1A1, Q9H9Z2, P38159, Q08211, P22626, E9PS50, P46777, P62269, H7C123
3	GO:0043234	protein complex	Cellular Component	GO:0032991	macromolecular complex	30.17	21	P07900, P60709, P62805, P04406, Q15911, P12236, Q08211, P35579, Q5QNZ2, P11021, A0A0A0MS14, P00846, P52907, F5H6E2, P68431, P01834, Q9Y6A9, P17096, P46777, P08238, P10809
3	GO:0031975	envelope	Cellular Component	GO:0044464	cell part	5.71	13	Q9BTV4, P49411, P04406, P12236, Q9P035, Q5QNZ2, C9JXK0, P00846, Q9BVC6, Q9NQC3, Q15125, Q5JSD2, P10809
3	GO:1903561	extracellular vesicle	Cellular Component	GO:0031982, GO:0043230, GO:0005576	vesicle, extracellular organelle, extracellular region	56	35	P07900, P11169, P10412, Q71UI9, P50454, P35579, Q9BVC6, P00846, P68431, P62273, P30050, P01834, Q9NQC3, P49411, P60709, P62805, P04406, P62906, P36578, P68133, P38159, P0DOY3, P68371, P16401, P22626, P11021, P52907, P02533, P46777, P08238, P62269, P81605, Q99878, P10809, P06312
3	GO:0043227	membrane-bounded organelle	Cellular Component	GO:0043226	organelle	148.72	73	P05204, P07900, Q9BTV4, P11169, Q8N5M9, Q71UI9, P50454, P35579, P62273, P30050, P01834, B5MDF5, Q9Y2X3, U3KQ84, P04844, P49411, P60709, P62805, P04406, Q9UBC3, P36578, P38159, Q9H9Z2, Q5QNZ2, P22626, P11021, Q15392, Q8N257, P46777, Q5JSD2, P10809, Q99878, P06312, Q15911, F8VVM2, P12236, H7C3E0, Q9P035, P10412, A0A1W2PQ69, Q15717, A0A0U1RR32, Q02878, A0A0C4DG42, H0YIQ2, P00846, U3KQK0, Q9BVC6, Q8T…
3	GO:0005622	intracellular	Cellular Component	GO:0044464	cell part	242.44	93	P05204, A2A3R7, P07900, Q9BTV4, E9PJD9, P11169, Q9NT62, Q8N5M9, H0YLP6, Q71UI9, P50454, P35579, J3KSJ0, P62273, P30050, B5MDF5, Q9Y2X3, U3KQ84, Q8TF72, Q8J015, P49411, P04844, K7ELC7, P62805, P60709, P04406, Q9UBC3, P36578, K7EM90, G3V1A1, P38159, Q9H9Z2, Q5JP53, Q5QNZ2, P22626, P11021, F5H5D3, Q15392, F8VQX6, P46777, Q8N257, Q5JSD2, Q9UNT1, B0YJC4, Q99878, P10809, Q8TCU6, A0A087WUZ3, J3QSB5, F8V…
3	GO:0031224	intrinsic component of membrane	Cellular Component	GO:0044425	membrane part	20.74	30	F8W8Y7, Q9BTV4, F8VVM2, Q96LA5, P11169, P12236, Q9P035, Q8N5M9, Q8NCS4, Q9BVC6, P00846, Q9Y6A9, Q9NQC3, Q15125, U3KQ84, F5H6U7, Q5T4K2, E5RFN6, P04844, Q9P1Q5, Q8NGT0, Q5T093, Q5QNZ2, F5H7F6, P11021, Q5SZE2, Q15392, F8VQX6, P10809, Q5BJD5
3	GO:0044424	intracellular part	Cellular Component	GO:0044464, GO:0005622	cell part, intracellular	192.07	93	P05204, A2A3R7, P07900, Q9BTV4, E9PJD9, P11169, Q9NT62, Q8N5M9, H0YLP6, Q71UI9, P50454, P35579, J3KSJ0, P62273, P30050, B5MDF5, Q9Y2X3, U3KQ84, Q8TF72, Q8J015, P49411, P04844, K7ELC7, P62805, P60709, P04406, Q9UBC3, P36578, K7EM90, G3V1A1, P38159, Q9H9Z2, Q5JP53, Q5QNZ2, P22626, P11021, F5H5D3, Q15392, F8VQX6, P46777, Q8N257, Q5JSD2, Q9UNT1, B0YJC4, Q99878, P10809, Q8TCU6, A0A087WUZ3, J3QSB5, F8V…
3	GO:0005886	plasma membrane	Cellular Component	GO:0016020, GO:0071944, GO:0044464	membrane, cell periphery, cell part	30.06	23	Q8TF72, P07900, Q8TCU6, P60709, P04406, Q96LA5, G3V0E5, P11169, P0DOY3, Q9P1Q5, P35579, Q8NGT0, P11021, A0A0A0MS14, P60484, F5H6E2, P01834, Q9NQC3, Q15125, A2NJV5, P08238, P10809, P06312
3	GO:0044446	intracellular organelle part	Cellular Component	GO:0044424, GO:0043229, GO:0044422	intracellular part, intracellular organelle, organelle part	61.66	70	P05204, P07900, Q9BTV4, P11169, Q8N5M9, Q71UI9, P50454, P35579, J3KSJ0, P62273, P30050, Q9Y2X3, U3KQ84, Q8TF72, Q8J015, P04844, P49411, P60709, P62805, Q9UBC3, P04406, P36578, P38159, Q9H9Z2, Q5JP53, Q5QNZ2, P22626, P11021, F5H5D3, Q15392, Q8N257, P46777, Q5JSD2, Q9UNT1, B0YJC4, Q99878, P10809, A0A087WUZ3, F8VZY9, Q15911, P12236, H7C3E0, Q9P035, P10412, Q15717, A0A0U1RR32, Q02878, A0A0C4DG42, P00…
3	GO:0070161	anchoring junction	Cellular Component	GO:0030054	cell junction	10.75	13	Q8TF72, P60709, P62906, P36578, Q9P035, P35579, P11021, Q02878, P62273, P30050, P17096, P46777, P62269
3	GO:0071944	cell periphery	Cellular Component	GO:0044464	cell part	44.11	25	P07900, Q8TCU6, A0A087WUZ3, Q96LA5, P11169, P35579, F5H6E2, P01834, Q9NQC3, Q15125, Q8TF72, P60709, P04406, G3V0E5, P0DOY3, Q9P1Q5, Q8NGT0, P11021, A0A0A0MS14, P60484, A2NJV5, P02533, P08238, P10809, P06312
3	GO:0043228	non-membrane-bounded organelle	Cellular Component	GO:0043226	organelle	35.73	54	P05204, A2A3R7, E9PJD9, H0YLP6, Q71UI9, P35579, J3KSJ0, P62273, P30050, Q9Y2X3, Q8TF72, Q8J015, K7ELC7, P49411, P62805, P60709, P04406, P36578, G3V1A1, Q9H9Z2, P38159, Q5JP53, P22626, Q15392, F5H5D3, F8VQX6, Q8N257, P46777, Q9UNT1, B0YJC4, Q99878, A0A087WUZ3, J3QSB5, F8VZY9, P10412, A0A075B6E2, A0A0U1RR32, Q02878, U3KQK0, F5H6E2, P68431, P17096, B8ZZK4, P62906, Q59GN2, P68133, P68371, Q08211, P16…
3	GO:0031090	organelle membrane	Cellular Component	GO:0043227, GO:0016020, GO:0044422	membrane-bounded organelle, membrane, organelle part	24.73	16	Q9BTV4, P49411, P04844, P04406, P12236, P11169, Q9P035, Q5QNZ2, C9JXK0, P00846, Q9BVC6, Q15392, Q9Y6A9, P08238, Q5JSD2, P10809
3	GO:0012505	endomembrane system	Cellular Component	GO:0044464	cell part	33.83	23	Q9BTV4, P07900, P04844, P04406, P36578, P11169, Q9P035, Q8N5M9, Q9H9Z2, P68371, P50454, P11021, C9JXK0, Q9BVC6, Q15392, Q9Y6A9, Q9NQC3, Q15125, E9PJG4, P08238, U3KQ84, P10809, K7EQ05
3	GO:0043229	intracellular organelle	Cellular Component	GO:0044424, GO:0043226, GO:0005622	intracellular part, organelle, intracellular	137.09	90	P05204, A2A3R7, P07900, Q9BTV4, E9PJD9, P11169, H0YLP6, Q8N5M9, Q71UI9, P50454, P35579, J3KSJ0, P62273, P30050, B5MDF5, Q9Y2X3, U3KQ84, Q8TF72, Q8J015, P04844, P49411, K7ELC7, P60709, P62805, P04406, Q9UBC3, P36578, G3V1A1, Q9H9Z2, P38159, Q5JP53, Q5QNZ2, P22626, P11021, Q15392, F5H5D3, F8VQX6, Q8N257, P46777, Q5JSD2, Q9UNT1, B0YJC4, P10809, Q99878, A0A087WUZ3, J3QSB5, F8VZY9, Q15911, F8VVM2, P12…
3	GO:0043230	extracellular organelle	Cellular Component	GO:0043226, GO:0044421, GO:0005576	organelle, extracellular region part, extracellular region	33.6	35	P07900, P11169, P10412, Q71UI9, P50454, P35579, Q9BVC6, P00846, P68431, P62273, P30050, P01834, Q9NQC3, P49411, P60709, P62805, P04406, P62906, P36578, P68133, P38159, P0DOY3, P68371, P16401, P22626, P11021, P52907, P02533, P46777, P08238, P62269, P81605, Q99878, P10809, P06312
3	GO:0030055	cell-substrate junction	Cellular Component	GO:0030054	cell junction	4.32	12	P60709, P62906, P36578, Q9P035, P35579, P11021, Q02878, P62273, P30050, P17096, P46777, P62269
3	GO:0043233	organelle lumen	Cellular Component	GO:0043226, GO:0044422, GO:0031974	organelle, organelle part, membrane-enclosed lumen	14.7	36	P07900, Q9BTV4, Q15911, H7C3E0, P10412, Q15717, Q71UI9, P50454, A0A0C4DG42, U3KQK0, F5H6E2, P68431, P62273, P17096, Q9Y2X3, P49411, P60709, P62805, Q9UBC3, P36578, Q5T6W2, P38159, Q9H9Z2, P68371, Q08211, P16401, Q5QNZ2, P22626, P11021, P60484, P46777, Q8N257, P08238, P62269, Q99878, P10809
4	GO:0070013	intracellular organelle lumen	Cellular Component	GO:0044424, GO:0043229, GO:0043233	intracellular part, intracellular organelle, organelle lumen	24.51	36	P07900, Q9BTV4, Q15911, H7C3E0, P10412, Q15717, Q71UI9, P50454, A0A0C4DG42, U3KQK0, F5H6E2, P68431, P62273, P17096, Q9Y2X3, P49411, P60709, P62805, Q9UBC3, P36578, Q5T6W2, P38159, Q9H9Z2, P68371, Q08211, P16401, Q5QNZ2, P22626, P11021, P60484, P46777, Q8N257, P08238, P62269, Q99878, P10809
4	GO:0044428	nuclear part	Cellular Component	GO:0044446, GO:0005634	intracellular organelle part, nucleus	44.5	37	Q9BTV4, P07900, Q15911, H7C3E0, Q9P035, P10412, Q15717, Q71UI9, A0A0C4DG42, Q9BVC6, U3KQK0, F5H6E2, P68431, P62273, P17096, Q9Y2X3, Q9NQC3, Q15125, P60709, P62805, P04406, Q9UBC3, P36578, Q5T6W2, P38159, Q9H9Z2, Q08211, P16401, Q5QNZ2, P22626, C9JXK0, P60484, P46777, Q8N257, P08238, P62269, Q99878
4	GO:0044432	endoplasmic reticulum part	Cellular Component	GO:0044446, GO:0044444, GO:0005783	intracellular organelle part, cytoplasmic part, endoplasmic reticulum	12.12	12	Q9BTV4, P04844, Q9P035, Q8N5M9, P50454, P11021, Q9BVC6, Q15392, Q9Y6A9, Q9NQC3, Q15125, U3KQ84
4	GO:0030529	intracellular ribonucleoprotein complex	Cellular Component	GO:0044424, GO:1990904	intracellular part, ribonucleoprotein complex	54.12	27	A2A3R7, E9PJD9, J3QSB5, H0YLP6, A0A075B6E2, J3KSJ0, Q02878, P62273, P30050, Q9Y2X3, B8ZZK4, Q8J015, K7ELC7, P60709, P04406, P62906, P36578, Q59GN2, G3V1A1, P38159, Q9H9Z2, Q08211, P22626, E9PS50, P46777, P62269, H7C123
4	GO:0043231	intracellular membrane-bounded organelle	Cellular Component	GO:0043227, GO:0043229	membrane-bounded organelle, intracellular organelle	147.56	65	P05204, P07900, Q9BTV4, Q8N5M9, P50454, Q71UI9, P35579, P62273, B5MDF5, Q9Y2X3, U3KQ84, P49411, P04844, P60709, P62805, Q9UBC3, P04406, P36578, Q9H9Z2, P38159, Q5QNZ2, P22626, P11021, Q15392, Q8N257, P46777, Q5JSD2, P10809, Q99878, F8VVM2, Q15911, P12236, H7C3E0, Q9P035, P10412, A0A1W2PQ69, Q15717, A0A0U1RR32, Q02878, A0A0C4DG42, H0YIQ2, P00846, Q9BVC6, U3KQK0, Q8TBJ5, F5H6E2, P68431, Q9Y6A9, P17…
4	GO:0044444	cytoplasmic part	Cellular Component	GO:0044424, GO:0005737	intracellular part, cytoplasm	93.07	67	A2A3R7, Q9BTV4, P07900, E9PJD9, P11169, Q9NT62, H0YLP6, Q8N5M9, P50454, P35579, J3KSJ0, P62273, P30050, Q9Y2X3, U3KQ84, Q8J015, P04844, P49411, K7ELC7, P60709, P04406, P36578, K7EM90, G3V1A1, Q9H9Z2, Q5QNZ2, P11021, F5H5D3, Q15392, Q8N257, P46777, Q5JSD2, Q9UNT1, P10809, Q8TCU6, A0A087WUZ3, J3QSB5, F8VZY9, F8VVM2, P12236, Q9P035, Q15717, A0A075B6E2, Q02878, A0A0C4DG42, P00846, U3KQK0, Q9BVC6, Q9Y…
4	GO:0043232	intracellular non-membrane-bounded organelle	Cellular Component	GO:0043228, GO:0043229, GO:0005622	non-membrane-bounded organelle, intracellular organelle, intracellular	59.55	54	P05204, A2A3R7, E9PJD9, H0YLP6, Q71UI9, P35579, J3KSJ0, P62273, P30050, Q9Y2X3, Q8TF72, Q8J015, K7ELC7, P49411, P62805, P60709, P04406, P36578, G3V1A1, Q9H9Z2, P38159, Q5JP53, P22626, Q15392, F5H5D3, F8VQX6, Q8N257, P46777, Q9UNT1, B0YJC4, Q99878, A0A087WUZ3, J3QSB5, F8VZY9, P10412, A0A075B6E2, A0A0U1RR32, Q02878, U3KQK0, F5H6E2, P68431, P17096, B8ZZK4, P62906, Q59GN2, P68133, P68371, Q08211, P16…
4	GO:0005783	endoplasmic reticulum	Cellular Component	GO:0043231, GO:0044444, GO:0012505	intracellular membrane-bounded organelle, cytoplasmic part, endomembrane system	26.92	16	Q9BTV4, P04844, P36578, Q9P035, Q8N5M9, Q9H9Z2, P50454, P11021, Q15392, Q9BVC6, Q9Y6A9, Q9NQC3, Q15125, E9PJG4, U3KQ84, K7EQ05
4	GO:0044427	chromosomal part	Cellular Component	GO:0044446, GO:0005694	intracellular organelle part, chromosome	21.14	15	P05204, P60709, P62805, P10412, P38159, Q71UI9, Q08211, P16401, A0A0U1RR32, P22626, U3KQK0, P68431, P17096, Q8N257, Q99878
4	GO:0044430	cytoskeletal part	Cellular Component	GO:0044446, GO:0005856	intracellular organelle part, cytoskeleton	11.81	14	Q8TF72, A0A087WUZ3, F8VZY9, P68133, P68371, P35579, Q5JP53, Q08211, F5H5D3, P52907, F5H6E2, P02533, B0YJC4, Q9UNT1
4	GO:0031967	organelle envelope	Cellular Component	GO:0044446, GO:0043227, GO:0031975	intracellular organelle part, membrane-bounded organelle, envelope	9.51	13	Q9BTV4, P49411, P04406, P12236, Q9P035, Q5QNZ2, C9JXK0, P00846, Q9BVC6, Q9NQC3, Q15125, Q5JSD2, P10809
4	GO:0005694	chromosome	Cellular Component	GO:0043232, GO:0005622	intracellular non-membrane-bounded organelle, intracellular	18.78	15	P05204, P60709, P62805, P10412, P38159, Q71UI9, Q08211, P16401, A0A0U1RR32, P22626, U3KQK0, P68431, P17096, Q8N257, Q99878
4	GO:0016021	integral component of membrane	Cellular Component	GO:0031224	intrinsic component of membrane	34.56	30	F8W8Y7, Q9BTV4, F8VVM2, Q96LA5, P11169, P12236, Q9P035, Q8N5M9, Q8NCS4, Q9BVC6, P00846, Q9Y6A9, Q9NQC3, Q15125, U3KQ84, F5H6U7, Q5T4K2, E5RFN6, P04844, Q9P1Q5, Q8NGT0, Q5T093, Q5QNZ2, F5H7F6, P11021, Q5SZE2, Q15392, F8VQX6, P10809, Q5BJD5
4	GO:0005924	cell-substrate adherens junction	Cellular Component	GO:0005912, GO:0030055	adherens junction, cell-substrate junction	7.2	12	P60709, P62906, P36578, Q9P035, P35579, P11021, Q02878, P62273, P30050, P17096, P46777, P62269
4	GO:0005912	adherens junction	Cellular Component	GO:0070161	anchoring junction	17.92	13	Q8TF72, P60709, P62906, P36578, Q9P035, P35579, P11021, Q02878, P62273, P30050, P17096, P46777, P62269
4	GO:0031982	vesicle	Cellular Component	GO:0043227	membrane-bounded organelle	77.15	37	P07900, P11169, P10412, Q71UI9, P50454, P35579, Q9BVC6, P00846, P68431, P62273, P30050, P01834, Q9NQC3, Q15125, K7EQ05, P49411, P60709, P62805, P04406, P62906, P36578, P68133, P38159, P0DOY3, P68371, P16401, P22626, P11021, P52907, P02533, P46777, P08238, P62269, P81605, Q99878, P10809, P06312
4	GO:0005737	cytoplasm	Cellular Component	GO:0044424	intracellular part	141.89	72	A2A3R7, P05204, Q9BTV4, P07900, E9PJD9, P11169, Q9NT62, H0YLP6, Q8N5M9, P50454, P35579, J3KSJ0, P62273, P30050, Q9Y2X3, U3KQ84, Q8TF72, Q8J015, P04844, P49411, K7ELC7, P60709, P04406, Q9UBC3, P36578, K7EM90, G3V1A1, Q9H9Z2, Q5QNZ2, P22626, P11021, F5H5D3, Q15392, Q8N257, P46777, Q5JSD2, Q9UNT1, P10809, Q8TCU6, A0A087WUZ3, J3QSB5, F8VZY9, F8VVM2, Q15911, P12236, Q9P035, Q15717, A0A075B6E2, Q02878,…
5	GO:0000785	chromatin	Cellular Component	GO:0044427	chromosomal part	27.68	14	P05204, P60709, P62805, P10412, P38159, Q71UI9, Q08211, P16401, A0A0U1RR32, U3KQK0, P68431, P17096, Q8N257, Q99878
5	GO:0005739	mitochondrion	Cellular Component	GO:0043231, GO:0044444	intracellular membrane-bounded organelle, cytoplasmic part	15.63	11	Q5QNZ2, P11021, P00846, P49411, P60484, F8VVM2, P12236, Q9P035, Q5JSD2, P08238, P10809
5	GO:0005840	ribosome	Cellular Component	GO:0044444, GO:0043232, GO:0030529	cytoplasmic part, intracellular non-membrane-bounded organelle, intracellular ribonucleoprotein complex	28.08	21	B8ZZK4, Q8J015, A2A3R7, K7ELC7, E9PJD9, J3QSB5, P62906, P36578, Q59GN2, G3V1A1, H0YLP6, A0A075B6E2, Q08211, J3KSJ0, Q02878, E9PS50, P62273, P30050, P46777, P62269, H7C123
5	GO:0005856	cytoskeleton	Cellular Component	GO:0043232	intracellular non-membrane-bounded organelle	36.21	17	Q8TF72, A0A087WUZ3, P60709, F8VZY9, P04406, P68133, P68371, P35579, Q5JP53, Q08211, F5H5D3, Q15392, P52907, F5H6E2, P02533, B0YJC4, Q9UNT1
5	GO:0031981	nuclear lumen	Cellular Component	GO:0070013, GO:0044428	intracellular organelle lumen, nuclear part	29.64	30	P07900, Q15911, H7C3E0, P10412, Q15717, Q71UI9, A0A0C4DG42, U3KQK0, F5H6E2, P68431, P62273, P17096, Q9Y2X3, P60709, P62805, Q9UBC3, P36578, Q5T6W2, P38159, Q9H9Z2, Q08211, P16401, Q5QNZ2, P22626, P60484, P46777, Q8N257, P08238, P62269, Q99878
5	GO:0005654	nucleoplasm	Cellular Component	GO:0044428, GO:0031981	nuclear part, nuclear lumen	26.89	24	P07900, P60709, P62805, Q9UBC3, Q15911, H7C3E0, Q5T6W2, Q15717, P38159, Q08211, Q5QNZ2, P22626, A0A0C4DG42, U3KQK0, P60484, F5H6E2, P68431, P62273, P17096, Q9Y2X3, Q8N257, P46777, P08238, P62269
5	GO:0005634	nucleus	Cellular Component	GO:0043231	intracellular membrane-bounded organelle	87.96	53	P05204, Q9BTV4, P07900, Q71UI9, P35579, P62273, B5MDF5, Q9Y2X3, P60709, P62805, P04406, Q9UBC3, P36578, P38159, Q9H9Z2, Q5QNZ2, P22626, P11021, Q15392, P46777, Q8N257, Q99878, Q15911, H7C3E0, P12236, Q9P035, P10412, A0A1W2PQ69, Q15717, A0A0U1RR32, Q02878, A0A0C4DG42, H0YIQ2, Q9BVC6, U3KQK0, Q8TBJ5, F5H6E2, P68431, P17096, Q9NQC3, Q15125, P62906, Q5T6W2, Q5RI18, P68371, Q08211, P16401, Q5SZE2, C9J…
5	GO:0005829	cytosol	Cellular Component	GO:0044444, GO:0005737	cytoplasmic part, cytoplasm	36.24	33	P07900, Q8TCU6, F8VZY9, Q9P035, Q9NT62, Q15717, P35579, Q02878, A0A0C4DG42, U3KQK0, P30050, P62273, P17096, Q9Y2X3, P60709, P04406, P62906, K7EM90, P36578, Q59GN2, P68133, Q9H9Z2, P68371, Q08211, Q15392, P60484, P52907, P46777, P02533, Q8N257, P62269, P08238, P10809
5	GO:0005925	focal adhesion	Cellular Component	GO:0005924	cell-substrate adherens junction	12	12	P11021, Q02878, P60709, P62273, P30050, P62906, P36578, P17096, Q9P035, P46777, P62269, P35579
1	GO:0003674	molecular_function	Molecular Function			123.11	112	P05204, P07900, Q9BTV4, H3BTE6, Q96LA5, P11169, Q71UI9, J3KSJ0, A0A087WVQ9, Q9Y2X3, Q8TF72, Q8J015, P49411, P62805, Q9UBC3, P04406, K7EM90, P36578, Q9P1Q5, Q5JP53, Q8NGT0, P22626, A0A0A0MS14, Q15392, F5H5D3, F8VQX6, P46777, A2NJV5, Q9UNT1, Q5JSD2, B0YJC4, P10809, Q99878, C9JB90, P06312, A0A087WUZ3, J3QSB5, P12236, Q15717, A0A0U1RR32, U3KQK0, P00846, F5H6E2, P17096, Q9Y6A9, H0YNB8, B8ZZK4, A0A0A0M…
2	GO:0005198	structural molecule activity	Molecular Function	GO:0003674	molecular_function	45.56	29	A2A3R7, E9PJD9, A0A087WUZ3, J3QSB5, F8VZY9, H0YLP6, A0A075B6E2, J3KSJ0, Q02878, P62273, P30050, B8ZZK4, Q8J015, K7ELC7, P60709, P62906, P36578, Q59GN2, P68133, G3V1A1, P68371, Q5JP53, F5H5D3, E9PS50, P02533, P46777, P62269, H7C123, B0YJC4
2	GO:0003824	catalytic activity	Molecular Function	GO:0003674	molecular_function	17.12	36	P07900, H3BTE6, Q9NT62, Q9P035, P35579, H3BQ34, F5H6E2, A0A087WVQ9, B5MDF5, P01834, P17096, Q9Y6A9, Q15125, E9PJG4, U3KQ84, A0A0A0MRA3, Q86WV2, E5RFN6, P49411, Q9UBC3, P04406, K7EM90, P68371, Q08211, Q5JP53, P11021, Q15392, F5H5D3, P60484, F8VQX6, A2NJV5, P81605, Q9UNT1, P10809, C9JB90, P06312
2	GO:0005488	binding	Molecular Function	GO:0003674	molecular_function	117.92	82	P05204, A0A087X0X3, E7EQJ0, P07900, Q9BTV4, H7C367, H0YH80, Q96LA5, P11169, Q9NT62, Q71UI9, P50454, P35579, H3BQ34, A0A087WVQ9, P62273, P30050, B5MDF5, P01834, Q9Y2X3, Q8TF72, E5RFN6, P04844, P49411, P60709, P62805, Q9UBC3, P04406, K7EM90, P36578, Q9H9Z2, P38159, Q5JP53, P22626, P11021, A0A0A0MS14, Q15392, F5H5D3, P46777, Q8N257, A2NJV5, Q9UNT1, F8W079, P10809, Q99878, C9JB90, P06312, Q8TCU6, A0A…
3	GO:0036094	small molecule binding	Molecular Function	GO:0005488	binding	19.15	24	P07900, P11169, P10412, P35579, A0A087WVQ9, F5H6E2, B5MDF5, A0A0A0MRA3, E5RFN6, P49411, P60709, P04406, P68133, P68371, Q5JP53, Q08211, P11021, Q15392, F5H5D3, P08238, Q9UNT1, F8W079, P10809, C9JB90
3	GO:1901363	heterocyclic compound binding	Molecular Function	GO:0005488	binding	72.06	60	A0A087X0X3, P05204, E7EQJ0, H7C367, P07900, H0YH80, P50454, Q71UI9, P35579, A0A087WVQ9, P30050, B5MDF5, Q9Y2X3, E5RFN6, P49411, P62805, P60709, Q9UBC3, P04406, P36578, P38159, Q9H9Z2, Q5JP53, P22626, P11021, Q15392, F5H5D3, P46777, Q8N257, Q9UNT1, F8W079, P10809, Q99878, C9JB90, Q15911, P10412, A0A1W2PQ69, Q15717, A0A0U1RR32, Q02878, A0A0C4DG42, U3KQK0, Q8TBJ5, F5H6E2, P68431, P17096, Q9NQC3, A0A…
3	GO:0003735	structural constituent of ribosome	Molecular Function	GO:0005198	structural molecule activity	20	20	B8ZZK4, A2A3R7, Q8J015, K7ELC7, E9PJD9, J3QSB5, P62906, P36578, Q59GN2, G3V1A1, H0YLP6, A0A075B6E2, J3KSJ0, Q02878, E9PS50, P62273, P30050, P46777, P62269, H7C123
3	GO:0097367	carbohydrate derivative binding	Molecular Function	GO:0005488	binding	5.39	22	A0A0A0MRA3, P07900, E5RFN6, P49411, P60709, P68133, P10412, P68371, P35579, Q5JP53, Q08211, P11021, F5H5D3, A0A087WVQ9, F5H6E2, B5MDF5, P05162, P08238, Q9UNT1, F8W079, P10809, C9JB90
3	GO:0097159	organic cyclic compound binding	Molecular Function	GO:0005488	binding	72.06	60	A0A087X0X3, P05204, E7EQJ0, H7C367, P07900, H0YH80, P50454, Q71UI9, P35579, A0A087WVQ9, P30050, B5MDF5, Q9Y2X3, E5RFN6, P49411, P62805, P60709, Q9UBC3, P04406, P36578, P38159, Q9H9Z2, Q5JP53, P22626, P11021, Q15392, F5H5D3, P46777, Q8N257, Q9UNT1, F8W079, P10809, Q99878, C9JB90, Q15911, P10412, A0A1W2PQ69, Q15717, A0A0U1RR32, Q02878, A0A0C4DG42, U3KQK0, Q8TBJ5, F5H6E2, P68431, P17096, Q9NQC3, A0A…
3	GO:0005515	protein binding	Molecular Function	GO:0005488	binding	74.86	44	P07900, Q8TCU6, Q9BTV4, A0A087WUZ3, Q96LA5, Q15911, Q9P035, Q9NT62, Q15717, Q71UI9, P50454, P35579, A0A0U1RR32, Q02878, U3KQK0, P68431, P01834, P17096, H0YNB8, Q9Y2X3, Q9NQC3, Q8TF72, P60709, P62805, Q9UBC3, P04406, P68133, P38159, Q9H9Z2, P68371, Q08211, P16401, P22626, P11021, A0A0A0MS14, Q15392, P52907, P60484, P02533, Q8N257, P46777, P08238, P10809, Q99878
3	GO:0016787	hydrolase activity	Molecular Function	GO:0003824	catalytic activity	7.83	22	P07900, E5RFN6, P49411, P68371, Q08211, P35579, Q5JP53, P11021, F5H5D3, P60484, F5H6E2, A0A087WVQ9, B5MDF5, P01834, Q9Y6A9, P17096, A2NJV5, P81605, Q9UNT1, P10809, C9JB90, P06312
3	GO:0043167	ion binding	Molecular Function	GO:0005488	binding	16.36	35	Q8TCU6, P07900, A0A087WUZ3, Q15911, P10412, A0A1W2PQ69, P35579, H3BQ34, A0A0C4DG42, Q8TBJ5, A0A087WVQ9, F5H6E2, P62273, B5MDF5, H0YNB8, A0A0A0MRA3, E5RFN6, P49411, P60709, Q9UBC3, K7EM90, P68133, Q9H9Z2, P68371, Q5JP53, Q08211, P11021, F5H5D3, Q15392, P60484, P08238, Q9UNT1, F8W079, P10809, C9JB90
3	GO:0044877	macromolecular complex binding	Molecular Function	GO:0005488	binding	5.18	14	Q8TF72, P05204, P07900, P04844, Q9H9Z2, P50454, Q08211, P35579, P11021, P60484, P68431, P02533, P08238, P10809
4	GO:0001882	nucleoside binding	Molecular Function	GO:0036094, GO:1901363, GO:0097367, GO:0097159	small molecule binding, heterocyclic compound binding, carbohydrate derivative binding, organic cyclic compound binding	6.26	21	A0A0A0MRA3, P07900, E5RFN6, P49411, P60709, P68133, P10412, P68371, P35579, Q5JP53, Q08211, P11021, F5H5D3, A0A087WVQ9, F5H6E2, B5MDF5, P08238, Q9UNT1, F8W079, P10809, C9JB90
4	GO:0043169	cation binding	Molecular Function	GO:0043167	ion binding	12.02	14	Q9UBC3, Q15911, K7EM90, P10412, A0A1W2PQ69, Q9H9Z2, Q08211, H3BQ34, P11021, A0A0C4DG42, Q8TBJ5, P60484, P62273, H0YNB8
4	GO:1901265	nucleoside phosphate binding	Molecular Function	GO:1901363, GO:0097159	heterocyclic compound binding, organic cyclic compound binding	23.89	23	A0A0A0MRA3, P07900, E5RFN6, P49411, P60709, P04406, P68133, P10412, P68371, P35579, Q5JP53, Q08211, P11021, F5H5D3, Q15392, A0A087WVQ9, F5H6E2, B5MDF5, P08238, Q9UNT1, F8W079, P10809, C9JB90
4	GO:0046983	protein dimerization activity	Molecular Function	GO:0005515	protein binding	18.6	12	P07900, U3KQK0, P62805, P68431, Q15911, Q15717, Q8N257, Q71UI9, P08238, Q99878, P35579, A0A0U1RR32
4	GO:0032553	ribonucleotide binding	Molecular Function	GO:0097367, GO:0000166	carbohydrate derivative binding, nucleotide binding	6.55	21	A0A0A0MRA3, P07900, E5RFN6, P49411, P60709, P68133, P10412, P68371, P35579, Q5JP53, Q08211, P11021, F5H5D3, A0A087WVQ9, F5H6E2, B5MDF5, P08238, Q9UNT1, F8W079, P10809, C9JB90
4	GO:0019899	enzyme binding	Molecular Function	GO:0005515	protein binding	31.89	19	P07900, Q8TCU6, P60709, Q9UBC3, Q15911, Q9P035, Q9NT62, Q15717, Q08211, P16401, P11021, Q15392, P60484, P17096, Q9Y2X3, Q9NQC3, P46777, P08238, P10809
4	GO:0016817	hydrolase activity, acting on acid anhydrides	Molecular Function	GO:0016787	hydrolase activity	5.93	15	P07900, E5RFN6, P49411, P68371, Q08211, Q5JP53, P35579, P11021, F5H5D3, A0A087WVQ9, F5H6E2, B5MDF5, Q9UNT1, P10809, C9JB90
4	GO:0000166	nucleotide binding	Molecular Function	GO:0036094, GO:1901265	small molecule binding, nucleoside phosphate binding	28.99	23	A0A0A0MRA3, P07900, E5RFN6, P49411, P60709, P04406, P68133, P10412, P68371, P35579, Q5JP53, Q08211, P11021, F5H5D3, Q15392, A0A087WVQ9, F5H6E2, B5MDF5, P08238, Q9UNT1, F8W079, P10809, C9JB90
4	GO:0003676	nucleic acid binding	Molecular Function	GO:1901363, GO:0097159	heterocyclic compound binding, organic cyclic compound binding	95.48	45	A0A087X0X3, P05204, E7EQJ0, H7C367, P07900, H0YH80, Q15911, P10412, A0A1W2PQ69, Q15717, P50454, Q71UI9, P35579, A0A0U1RR32, Q02878, A0A0C4DG42, U3KQK0, Q8TBJ5, P30050, P68431, P17096, Q9Y2X3, Q9NQC3, P49411, P62805, Q9UBC3, P62906, P36578, Q59GN2, Q5T6W2, F6QUN3, P38159, Q9H9Z2, P68371, Q08211, P16401, P22626, Q5SZE2, P46777, Q8N257, P08238, P62269, P81605, P10809, Q99878
4	GO:0043168	anion binding	Molecular Function	GO:0043167	ion binding	15.84	25	P07900, Q8TCU6, A0A087WUZ3, P10412, P35579, A0A087WVQ9, F5H6E2, B5MDF5, H0YNB8, A0A0A0MRA3, E5RFN6, P49411, P60709, P68133, P68371, Q5JP53, Q08211, P11021, F5H5D3, Q15392, P08238, Q9UNT1, F8W079, P10809, C9JB90
5	GO:0032549	ribonucleoside binding	Molecular Function	GO:0001882	nucleoside binding	10.44	21	A0A0A0MRA3, P07900, E5RFN6, P49411, P60709, P68133, P10412, P68371, P35579, Q5JP53, Q08211, P11021, F5H5D3, A0A087WVQ9, F5H6E2, B5MDF5, P08238, Q9UNT1, F8W079, P10809, C9JB90
5	GO:0003723	RNA binding	Molecular Function	GO:0003676	nucleic acid binding	49.6	31	A0A087X0X3, P05204, E7EQJ0, H7C367, P07900, H0YH80, P10412, Q15717, P50454, P35579, Q02878, P30050, Q9Y2X3, Q9NQC3, P49411, P62805, P62906, P36578, Q59GN2, Q5T6W2, Q9H9Z2, P38159, P68371, Q08211, P16401, P22626, P46777, P08238, P62269, P81605, P10809
5	GO:0035639	purine ribonucleoside triphosphate binding	Molecular Function	GO:0043168, GO:1901265	anion binding, nucleoside phosphate binding	13.8	21	A0A0A0MRA3, P07900, E5RFN6, P49411, P60709, P68133, P10412, P68371, Q5JP53, P35579, Q08211, P11021, F5H5D3, A0A087WVQ9, F5H6E2, B5MDF5, P08238, Q9UNT1, F8W079, P10809, C9JB90
5	GO:0016818	hydrolase activity, acting on acid anhydrides, in phosphorus-containing anhydrides	Molecular Function	GO:0016817	hydrolase activity, acting on acid anhydrides	9.88	15	P07900, E5RFN6, P49411, P68371, Q08211, Q5JP53, P35579, P11021, F5H5D3, A0A087WVQ9, F5H6E2, B5MDF5, Q9UNT1, P10809, C9JB90
5	GO:0003677	DNA binding	Molecular Function	GO:0003676	nucleic acid binding	34.54	22	P05204, P62805, Q9UBC3, Q15911, P10412, Q5T6W2, P38159, Q9H9Z2, Q71UI9, Q08211, P16401, A0A0U1RR32, P22626, Q5SZE2, Q02878, U3KQK0, Q8TBJ5, P68431, P17096, Q8N257, P10809, Q99878
5	GO:0046872	metal ion binding	Molecular Function	GO:0043169	cation binding	19.04	14	Q9UBC3, Q15911, K7EM90, P10412, A0A1W2PQ69, Q9H9Z2, Q08211, H3BQ34, P11021, A0A0C4DG42, Q8TBJ5, P60484, P62273, H0YNB8
5	GO:0001883	purine nucleoside binding	Molecular Function	GO:0001882	nucleoside binding	9.72	21	A0A0A0MRA3, P07900, E5RFN6, P49411, P60709, P68133, P10412, P68371, P35579, Q5JP53, Q08211, P11021, F5H5D3, A0A087WVQ9, F5H6E2, B5MDF5, P08238, Q9UNT1, F8W079, P10809, C9JB90
5	GO:0032555	purine ribonucleotide binding	Molecular Function	GO:0032553, GO:0017076	ribonucleotide binding, purine nucleotide binding	9.72	21	A0A0A0MRA3, P07900, E5RFN6, P49411, P60709, P68133, P10412, P68371, P35579, Q5JP53, Q08211, P11021, F5H5D3, A0A087WVQ9, F5H6E2, B5MDF5, P08238, Q9UNT1, F8W079, P10809, C9JB90
5	GO:0017076	purine nucleotide binding	Molecular Function	GO:0000166	nucleotide binding	6.26	21	A0A0A0MRA3, P07900, E5RFN6, P49411, P60709, P68133, P10412, P68371, P35579, Q5JP53, Q08211, P11021, F5H5D3, A0A087WVQ9, F5H6E2, B5MDF5, P08238, Q9UNT1, F8W079, P10809, C9JB90
6	GO:0032559	adenyl ribonucleotide binding	Molecular Function	GO:0032555, GO:0030554	purine ribonucleotide binding, adenyl nucleotide binding	10.2	13	A0A0A0MRA3, P07900, E5RFN6, P60709, P68133, P10412, P35579, Q08211, P11021, F5H6E2, P08238, F8W079, P10809
6	GO:0030554	adenyl nucleotide binding	Molecular Function	GO:0017076	purine nucleotide binding	6.84	13	A0A0A0MRA3, P07900, E5RFN6, P60709, P68133, P10412, P35579, Q08211, P11021, F5H6E2, P08238, F8W079, P10809
6	GO:0032550	purine ribonucleoside binding	Molecular Function	GO:0032549, GO:0001883	ribonucleoside binding, purine nucleoside binding	16.2	21	A0A0A0MRA3, P07900, E5RFN6, P49411, P60709, P68133, P10412, P68371, P35579, Q5JP53, Q08211, P11021, F5H5D3, A0A087WVQ9, F5H6E2, B5MDF5, P08238, Q9UNT1, F8W079, P10809, C9JB90
6	GO:0005524	ATP binding	Molecular Function	GO:0032559, GO:0032550, GO:0035639	adenyl ribonucleotide binding, purine ribonucleoside binding, purine ribonucleoside triphosphate binding	13	13	A0A0A0MRA3, P07900, E5RFN6, P60709, P68133, P10412, P35579, Q08211, P11021, F5H6E2, P08238, F8W079, P10809
6	GO:0016462	pyrophosphatase activity	Molecular Function	GO:0016818	hydrolase activity, acting on acid anhydrides, in phosphorus-containing anhydrides	16.46	15	P07900, E5RFN6, P49411, P68371, Q08211, Q5JP53, P35579, P11021, F5H5D3, A0A087WVQ9, F5H6E2, B5MDF5, Q9UNT1, P10809, C9JB90
7	GO:0017111	nucleoside-triphosphatase activity	Molecular Function	GO:0016462	pyrophosphatase activity	26.43	15	P07900, E5RFN6, P49411, P68371, Q08211, Q5JP53, P35579, P11021, F5H5D3, A0A087WVQ9, F5H6E2, B5MDF5, Q9UNT1, P10809, C9JB90
