# Supplementary material for: Abnormal level of CUL4B-mediated histone H2A ubiquitination causes disruptive HOX gene expression
Source: Epigenetics Chromatin. 2019 Apr 16;12:22. doi: 10.1186/s13072-019-0268-7 (PMC6466687; doi:10.1186/s13072-019-0268-7)
Supplement: Supplementary file 4 — Additional file 4: Table S3. KEGG CUL4B PPI_interation_pathway. [file 13072_2019_268_MOESM4_ESM.xls]

#Pathway_name	Pathway_id	Pathway	Proteins_num	Protein_ids	weblink
ABC transporters	hsa02010	KEGG PATHWAY	1	E5RFN6	http://www.genome.jp/kegg-bin/show_pathway?hsa02010/hsa:10349%09red
AMPK signaling pathway	hsa04152	KEGG PATHWAY	1	Q15717	http://www.genome.jp/kegg-bin/show_pathway?hsa04152/hsa:1994%09red
Adherens junction	hsa04520	KEGG PATHWAY	1	P60709	http://www.genome.jp/kegg-bin/show_pathway?hsa04520/hsa:60%09red
Alcoholism	hsa05034	KEGG PATHWAY	8	U3KQK0|P62805|Q99878|P68431|Q71UI9|Q8N257|A0A0U1RR32|C9JF80	http://www.genome.jp/kegg-bin/show_pathway?hsa05034/hsa:8341%09red/hsa:554313%09red/hsa:8331%09red/hsa:8350%09red/hsa:94239%09red/hsa:128312%09red/hsa:3013%09red/hsa:51564%09red
Alzheimer's disease	hsa05010	KEGG PATHWAY	6	P04406|K7EQH4|P00846|F8W079|Q5QNZ2|Q86WV2	http://www.genome.jp/kegg-bin/show_pathway?hsa05010/hsa:2597%09red/hsa:498%09red/hsa:4508%09red/hsa:506%09red/hsa:515%09red/hsa:1327%09red
Antigen processing and presentation	hsa04612	KEGG PATHWAY	3	P08238|P07900|P11021	http://www.genome.jp/kegg-bin/show_pathway?hsa04612/hsa:3326%09red/hsa:3320%09red/hsa:3309%09red
Apoptosis	hsa04210	KEGG PATHWAY	2	P60709|F5H5D3	http://www.genome.jp/kegg-bin/show_pathway?hsa04210/hsa:60%09red/hsa:84790%09red
Arrhythmogenic right ventricular cardiomyopathy (ARVC)	hsa05412	KEGG PATHWAY	1	P60709	http://www.genome.jp/kegg-bin/show_pathway?hsa05412/hsa:60%09red
Bacterial invasion of epithelial cells	hsa05100	KEGG PATHWAY	1	P60709	http://www.genome.jp/kegg-bin/show_pathway?hsa05100/hsa:60%09red
Biosynthesis of amino acids	hsa01230	KEGG PATHWAY	3	P04406|H3BQ34|K7EM90	http://www.genome.jp/kegg-bin/show_pathway?hsa01230/hsa:2597%09red/hsa:5315%09red/hsa:2023%09red
Biosynthesis of unsaturated fatty acids	hsa01040	KEGG PATHWAY	1	Q9P035	http://www.genome.jp/kegg-bin/show_pathway?hsa01040/hsa:51495%09red
Calcium signaling pathway	hsa04020	KEGG PATHWAY	2	P12236|Q5JSD2	http://www.genome.jp/kegg-bin/show_pathway?hsa04020/hsa:293%09red/hsa:7417%09red
Carbon metabolism	hsa01200	KEGG PATHWAY	3	P04406|H3BQ34|K7EM90	http://www.genome.jp/kegg-bin/show_pathway?hsa01200/hsa:2597%09red/hsa:5315%09red/hsa:2023%09red
Cardiac muscle contraction	hsa04260	KEGG PATHWAY	1	Q86WV2	http://www.genome.jp/kegg-bin/show_pathway?hsa04260/hsa:1327%09red
Central carbon metabolism in cancer	hsa05230	KEGG PATHWAY	2	P60484|H3BQ34	http://www.genome.jp/kegg-bin/show_pathway?hsa05230/hsa:5728%09red/hsa:5315%09red
Chemical carcinogenesis	hsa05204	KEGG PATHWAY	1	F5H7F6	http://www.genome.jp/kegg-bin/show_pathway?hsa05204/hsa:4257%09red
Chemokine signaling pathway	hsa04062	KEGG PATHWAY	1	Q8TCU6	http://www.genome.jp/kegg-bin/show_pathway?hsa04062/hsa:57580%09red
Cysteine and methionine metabolism	hsa00270	KEGG PATHWAY	1	Q9UBC3	http://www.genome.jp/kegg-bin/show_pathway?hsa00270/hsa:1789%09red
Dilated cardiomyopathy	hsa05414	KEGG PATHWAY	2	P60709|A0A0A0MRA3	http://www.genome.jp/kegg-bin/show_pathway?hsa05414/hsa:60%09red/hsa:7273%09red
Drug metabolism - cytochrome P450	hsa00982	KEGG PATHWAY	1	F5H7F6	http://www.genome.jp/kegg-bin/show_pathway?hsa00982/hsa:4257%09red
EGFR tyrosine kinase inhibitor resistance	hsa01521	KEGG PATHWAY	2	P60484|A2A3R7	http://www.genome.jp/kegg-bin/show_pathway?hsa01521/hsa:5728%09red/hsa:6194%09red
Endocytosis	hsa04144	KEGG PATHWAY	2	G3V0E5|P52907	http://www.genome.jp/kegg-bin/show_pathway?hsa04144/hsa:7037%09red/hsa:829%09red
Endometrial cancer	hsa05213	KEGG PATHWAY	1	P60484	http://www.genome.jp/kegg-bin/show_pathway?hsa05213/hsa:5728%09red
Epstein-Barr virus infection	hsa05169	KEGG PATHWAY	2	B5MDF5|B0YJC4	http://www.genome.jp/kegg-bin/show_pathway?hsa05169/hsa:5901%09red/hsa:7431%09red
Estrogen signaling pathway	hsa04915	KEGG PATHWAY	2	P08238|P07900	http://www.genome.jp/kegg-bin/show_pathway?hsa04915/hsa:3326%09red/hsa:3320%09red
Fatty acid elongation	hsa00062	KEGG PATHWAY	1	Q9P035	http://www.genome.jp/kegg-bin/show_pathway?hsa00062/hsa:51495%09red
Fatty acid metabolism	hsa01212	KEGG PATHWAY	1	Q9P035	http://www.genome.jp/kegg-bin/show_pathway?hsa01212/hsa:51495%09red
Focal adhesion	hsa04510	KEGG PATHWAY	2	P60709|P60484	http://www.genome.jp/kegg-bin/show_pathway?hsa04510/hsa:60%09red/hsa:5728%09red
FoxO signaling pathway	hsa04068	KEGG PATHWAY	1	P60484	http://www.genome.jp/kegg-bin/show_pathway?hsa04068/hsa:5728%09red
Gap junction	hsa04540	KEGG PATHWAY	3	Q5JP53|F5H5D3|P68371	http://www.genome.jp/kegg-bin/show_pathway?hsa04540/hsa:203068%09red/hsa:84790%09red/hsa:10383%09red
Gastric acid secretion	hsa04971	KEGG PATHWAY	1	P60709	http://www.genome.jp/kegg-bin/show_pathway?hsa04971/hsa:60%09red
Glioma	hsa05214	KEGG PATHWAY	1	P60484	http://www.genome.jp/kegg-bin/show_pathway?hsa05214/hsa:5728%09red
Glucagon signaling pathway	hsa04922	KEGG PATHWAY	1	H3BQ34	http://www.genome.jp/kegg-bin/show_pathway?hsa04922/hsa:5315%09red
Glutathione metabolism	hsa00480	KEGG PATHWAY	1	F5H7F6	http://www.genome.jp/kegg-bin/show_pathway?hsa00480/hsa:4257%09red
Glycolysis / Gluconeogenesis	hsa00010	KEGG PATHWAY	3	P04406|H3BQ34|K7EM90	http://www.genome.jp/kegg-bin/show_pathway?hsa00010/hsa:2597%09red/hsa:5315%09red/hsa:2023%09red
HIF-1 signaling pathway	hsa04066	KEGG PATHWAY	4	P04406|G3V0E5|A2A3R7|K7EM90	http://www.genome.jp/kegg-bin/show_pathway?hsa04066/hsa:2597%09red/hsa:7037%09red/hsa:6194%09red/hsa:2023%09red
HTLV-I infection	hsa05166	KEGG PATHWAY	3	P12236|B5MDF5|Q5JSD2	http://www.genome.jp/kegg-bin/show_pathway?hsa05166/hsa:293%09red/hsa:5901%09red/hsa:7417%09red
Hematopoietic cell lineage	hsa04640	KEGG PATHWAY	1	G3V0E5	http://www.genome.jp/kegg-bin/show_pathway?hsa04640/hsa:7037%09red
Hepatitis B	hsa05161	KEGG PATHWAY	1	P60484	http://www.genome.jp/kegg-bin/show_pathway?hsa05161/hsa:5728%09red
Herpes simplex infection	hsa05168	KEGG PATHWAY	1	Q5T6W2	http://www.genome.jp/kegg-bin/show_pathway?hsa05168/hsa:3190%09red
Hippo signaling pathway	hsa04390	KEGG PATHWAY	1	P60709	http://www.genome.jp/kegg-bin/show_pathway?hsa04390/hsa:60%09red
Huntington's disease	hsa05016	KEGG PATHWAY	7	P12236|K7EQH4|Q5JSD2|P00846|F8W079|Q5QNZ2|Q86WV2	http://www.genome.jp/kegg-bin/show_pathway?hsa05016/hsa:293%09red/hsa:498%09red/hsa:7417%09red/hsa:4508%09red/hsa:506%09red/hsa:515%09red/hsa:1327%09red
Hypertrophic cardiomyopathy (HCM)	hsa05410	KEGG PATHWAY	2	P60709|A0A0A0MRA3	http://www.genome.jp/kegg-bin/show_pathway?hsa05410/hsa:60%09red/hsa:7273%09red
Influenza A	hsa05164	KEGG PATHWAY	2	P60709|P12236	http://www.genome.jp/kegg-bin/show_pathway?hsa05164/hsa:60%09red/hsa:293%09red
Inositol phosphate metabolism	hsa00562	KEGG PATHWAY	1	P60484	http://www.genome.jp/kegg-bin/show_pathway?hsa00562/hsa:5728%09red
Insulin resistance	hsa04931	KEGG PATHWAY	1	P60484	http://www.genome.jp/kegg-bin/show_pathway?hsa04931/hsa:5728%09red
Insulin signaling pathway	hsa04910	KEGG PATHWAY	1	A2A3R7	http://www.genome.jp/kegg-bin/show_pathway?hsa04910/hsa:6194%09red
Legionellosis	hsa05134	KEGG PATHWAY	2	A0A087WVQ9|P10809	http://www.genome.jp/kegg-bin/show_pathway?hsa05134/hsa:1915%09red/hsa:3329%09red
Leukocyte transendothelial migration	hsa04670	KEGG PATHWAY	1	P60709	http://www.genome.jp/kegg-bin/show_pathway?hsa04670/hsa:60%09red
Melanoma	hsa05218	KEGG PATHWAY	1	P60484	http://www.genome.jp/kegg-bin/show_pathway?hsa05218/hsa:5728%09red
Metabolic pathways	hsa01100	KEGG PATHWAY	15	P04406|Q15392|P04844|E9PJG4|H3BQ34|K7EQH4|P00846|F8W079|Q15125|Q5SZE2|K7EM90|Q5QNZ2|Q9UBC3|Q86WV2|U3KQ84	http://www.genome.jp/kegg-bin/show_pathway?hsa01100/hsa:2597%09red/hsa:1718%09red/hsa:6185%09red/hsa:2222%09red/hsa:5315%09red/hsa:498%09red/hsa:4508%09red/hsa:506%09red/hsa:10682%09red/hsa:29956%09red/hsa:2023%09red/hsa:515%09red/hsa:1789%09red/hsa:1327%09red/hsa:1650%09red
Metabolism of xenobiotics by cytochrome P450	hsa00980	KEGG PATHWAY	1	F5H7F6	http://www.genome.jp/kegg-bin/show_pathway?hsa00980/hsa:4257%09red
MicroRNAs in cancer	hsa05206	KEGG PATHWAY	4	P60484|B0YJC4|Q5T6W2|Q9UBC3	http://www.genome.jp/kegg-bin/show_pathway?hsa05206/hsa:5728%09red/hsa:7431%09red/hsa:3190%09red/hsa:1789%09red
N-Glycan biosynthesis	hsa00510	KEGG PATHWAY	2	P04844|U3KQ84	http://www.genome.jp/kegg-bin/show_pathway?hsa00510/hsa:6185%09red/hsa:1650%09red
NOD-like receptor signaling pathway	hsa04621	KEGG PATHWAY	2	P08238|P07900	http://www.genome.jp/kegg-bin/show_pathway?hsa04621/hsa:3326%09red/hsa:3320%09red
Non-alcoholic fatty liver disease (NAFLD)	hsa04932	KEGG PATHWAY	1	Q86WV2	http://www.genome.jp/kegg-bin/show_pathway?hsa04932/hsa:1327%09red
Olfactory transduction	hsa04740	KEGG PATHWAY	2	Q8NGT0|Q9P1Q5	http://www.genome.jp/kegg-bin/show_pathway?hsa04740/hsa:286362%09red/hsa:8383%09red
Oxidative phosphorylation	hsa00190	KEGG PATHWAY	5	K7EQH4|P00846|F8W079|Q5QNZ2|Q86WV2	http://www.genome.jp/kegg-bin/show_pathway?hsa00190/hsa:498%09red/hsa:4508%09red/hsa:506%09red/hsa:515%09red/hsa:1327%09red
Oxytocin signaling pathway	hsa04921	KEGG PATHWAY	1	P60709	http://www.genome.jp/kegg-bin/show_pathway?hsa04921/hsa:60%09red
PI3K-Akt signaling pathway	hsa04151	KEGG PATHWAY	4	P60484|P08238|A2A3R7|P07900	http://www.genome.jp/kegg-bin/show_pathway?hsa04151/hsa:5728%09red/hsa:3326%09red/hsa:6194%09red/hsa:3320%09red
Parkinson's disease	hsa05012	KEGG PATHWAY	7	P12236|K7EQH4|Q5JSD2|P00846|F8W079|Q5QNZ2|Q86WV2	http://www.genome.jp/kegg-bin/show_pathway?hsa05012/hsa:293%09red/hsa:498%09red/hsa:7417%09red/hsa:4508%09red/hsa:506%09red/hsa:515%09red/hsa:1327%09red
Pathogenic Escherichia coli infection	hsa05130	KEGG PATHWAY	5	P60709|Q5JP53|F8VZY9|F5H5D3|P68371	http://www.genome.jp/kegg-bin/show_pathway?hsa05130/hsa:60%09red/hsa:203068%09red/hsa:3875%09red/hsa:84790%09red/hsa:10383%09red
Pathways in cancer	hsa05200	KEGG PATHWAY	3	P60484|P08238|P07900	http://www.genome.jp/kegg-bin/show_pathway?hsa05200/hsa:5728%09red/hsa:3326%09red/hsa:3320%09red
Phagosome	hsa04145	KEGG PATHWAY	5	P60709|Q5JP53|F5H5D3|G3V0E5|P68371	http://www.genome.jp/kegg-bin/show_pathway?hsa04145/hsa:60%09red/hsa:203068%09red/hsa:84790%09red/hsa:7037%09red/hsa:10383%09red
Phosphatidylinositol signaling system	hsa04070	KEGG PATHWAY	1	P60484	http://www.genome.jp/kegg-bin/show_pathway?hsa04070/hsa:5728%09red
Platelet activation	hsa04611	KEGG PATHWAY	1	P60709	http://www.genome.jp/kegg-bin/show_pathway?hsa04611/hsa:60%09red
Platinum drug resistance	hsa01524	KEGG PATHWAY	1	F5H7F6	http://www.genome.jp/kegg-bin/show_pathway?hsa01524/hsa:4257%09red
Prion diseases	hsa05020	KEGG PATHWAY	1	P11021	http://www.genome.jp/kegg-bin/show_pathway?hsa05020/hsa:3309%09red
Progesterone-mediated oocyte maturation	hsa04914	KEGG PATHWAY	2	P08238|P07900	http://www.genome.jp/kegg-bin/show_pathway?hsa04914/hsa:3326%09red/hsa:3320%09red
Prostate cancer	hsa05215	KEGG PATHWAY	3	P60484|P08238|P07900	http://www.genome.jp/kegg-bin/show_pathway?hsa05215/hsa:5728%09red/hsa:3326%09red/hsa:3320%09red
Protein export	hsa03060	KEGG PATHWAY	2	Q9Y6A9|P11021	http://www.genome.jp/kegg-bin/show_pathway?hsa03060/hsa:28972%09red/hsa:3309%09red
Protein processing in endoplasmic reticulum	hsa04141	KEGG PATHWAY	5	P04844|P08238|P07900|P11021|U3KQ84	http://www.genome.jp/kegg-bin/show_pathway?hsa04141/hsa:6185%09red/hsa:3326%09red/hsa:3320%09red/hsa:3309%09red/hsa:1650%09red
Proteoglycans in cancer	hsa05205	KEGG PATHWAY	2	P60709|A2A3R7	http://www.genome.jp/kegg-bin/show_pathway?hsa05205/hsa:60%09red/hsa:6194%09red
Purine metabolism	hsa00230	KEGG PATHWAY	1	H3BQ34	http://www.genome.jp/kegg-bin/show_pathway?hsa00230/hsa:5315%09red
Pyruvate metabolism	hsa00620	KEGG PATHWAY	1	H3BQ34	http://www.genome.jp/kegg-bin/show_pathway?hsa00620/hsa:5315%09red
RNA degradation	hsa03018	KEGG PATHWAY	2	P10809|K7EM90	http://www.genome.jp/kegg-bin/show_pathway?hsa03018/hsa:3329%09red/hsa:2023%09red
RNA transport	hsa03013	KEGG PATHWAY	2	A0A087WVQ9|B5MDF5	http://www.genome.jp/kegg-bin/show_pathway?hsa03013/hsa:1915%09red/hsa:5901%09red
Rap1 signaling pathway	hsa04015	KEGG PATHWAY	1	P60709	http://www.genome.jp/kegg-bin/show_pathway?hsa04015/hsa:60%09red
Regulation of actin cytoskeleton	hsa04810	KEGG PATHWAY	2	P60709|P35579	http://www.genome.jp/kegg-bin/show_pathway?hsa04810/hsa:60%09red/hsa:4627%09red
Regulation of autophagy	hsa04140	KEGG PATHWAY	1	Q9NT62	http://www.genome.jp/kegg-bin/show_pathway?hsa04140/hsa:64422%09red
Ribosome	hsa03010	KEGG PATHWAY	21	P36578|P62269|A8MUD9|P62906|E9PS50|P62273|P30050|K7ELC7|Q59GN2|H0YLP6|J3QSB5|A2A3R7|B8ZZK4|P46777|A0A075B6E2|G3V1A1|H7C123|J3KSJ0|Q02878|Q8J015|E9PJD9	http://www.genome.jp/kegg-bin/show_pathway?hsa03010/hsa:6124%09red/hsa:6222%09green/hsa:6129%09red/hsa:4736%09red/hsa:6207%09red/hsa:6235%09red/hsa:6136%09red/hsa:6155%09red/hsa:6170%09green/hsa:6158%09red/hsa:25873%09green/hsa:6194%09red/hsa:6160%09red/hsa:6125%09red/hsa:6223%09red/hsa:6132%09red/hsa:6134%09red/hsa:6139%09red/hsa:6128%09red/hsa:23521%09red/hsa:6157%09red
Ribosome biogenesis in eukaryotes	hsa03008	KEGG PATHWAY	2	B5MDF5|Q9Y2X3	http://www.genome.jp/kegg-bin/show_pathway?hsa03008/hsa:5901%09red/hsa:51602%09red
Salmonella infection	hsa05132	KEGG PATHWAY	2	P60709|P35579	http://www.genome.jp/kegg-bin/show_pathway?hsa05132/hsa:60%09red/hsa:4627%09red
Shigellosis	hsa05131	KEGG PATHWAY	1	P60709	http://www.genome.jp/kegg-bin/show_pathway?hsa05131/hsa:60%09red
Signaling pathways regulating pluripotency of stem cells	hsa04550	KEGG PATHWAY	1	Q15911	http://www.genome.jp/kegg-bin/show_pathway?hsa04550/hsa:463%09red
Small cell lung cancer	hsa05222	KEGG PATHWAY	1	P60484	http://www.genome.jp/kegg-bin/show_pathway?hsa05222/hsa:5728%09red
Sphingolipid metabolism	hsa00600	KEGG PATHWAY	1	Q5SZE2	http://www.genome.jp/kegg-bin/show_pathway?hsa00600/hsa:29956%09red
Sphingolipid signaling pathway	hsa04071	KEGG PATHWAY	2	P60484|Q5SZE2	http://www.genome.jp/kegg-bin/show_pathway?hsa04071/hsa:5728%09red/hsa:29956%09red
Spliceosome	hsa03040	KEGG PATHWAY	5	Q5RI18|P38159|A0A087X0X3|H0YH80|Q5T6W2	http://www.genome.jp/kegg-bin/show_pathway?hsa03040/hsa:3192%09red/hsa:27316%09red/hsa:4670%09red/hsa:144983%09red/hsa:3190%09red
Steroid biosynthesis	hsa00100	KEGG PATHWAY	3	Q15392|E9PJG4|Q15125	http://www.genome.jp/kegg-bin/show_pathway?hsa00100/hsa:1718%09red/hsa:2222%09red/hsa:10682%09red
Systemic lupus erythematosus	hsa05322	KEGG PATHWAY	7	U3KQK0|P62805|Q99878|P68431|Q71UI9|Q8N257|A0A0U1RR32	http://www.genome.jp/kegg-bin/show_pathway?hsa05322/hsa:8341%09red/hsa:554313%09red/hsa:8331%09red/hsa:8350%09red/hsa:94239%09red/hsa:128312%09red/hsa:3013%09red
Thyroid hormone signaling pathway	hsa04919	KEGG PATHWAY	1	P60709	http://www.genome.jp/kegg-bin/show_pathway?hsa04919/hsa:60%09red
Thyroid hormone synthesis	hsa04918	KEGG PATHWAY	1	P11021	http://www.genome.jp/kegg-bin/show_pathway?hsa04918/hsa:3309%09red
Tight junction	hsa04530	KEGG PATHWAY	4	P60709|P60484|P35579|Q8TF72	http://www.genome.jp/kegg-bin/show_pathway?hsa04530/hsa:60%09red/hsa:5728%09red/hsa:4627%09red/hsa:57619%09red
Transcriptional misregulation in cancer	hsa05202	KEGG PATHWAY	1	P68431	http://www.genome.jp/kegg-bin/show_pathway?hsa05202/hsa:8350%09red
Tuberculosis	hsa05152	KEGG PATHWAY	1	P10809	http://www.genome.jp/kegg-bin/show_pathway?hsa05152/hsa:3329%09red
Type I diabetes mellitus	hsa04940	KEGG PATHWAY	1	P10809	http://www.genome.jp/kegg-bin/show_pathway?hsa04940/hsa:3329%09red
Type II diabetes mellitus	hsa04930	KEGG PATHWAY	1	H3BQ34	http://www.genome.jp/kegg-bin/show_pathway?hsa04930/hsa:5315%09red
Vibrio cholerae infection	hsa05110	KEGG PATHWAY	1	P60709	http://www.genome.jp/kegg-bin/show_pathway?hsa05110/hsa:60%09red
Viral carcinogenesis	hsa05203	KEGG PATHWAY	6	U3KQK0|P62805|H3BQ34|Q5T6W2|Q8N257|C9JF80	http://www.genome.jp/kegg-bin/show_pathway?hsa05203/hsa:8341%09red/hsa:554313%09red/hsa:5315%09red/hsa:3190%09red/hsa:128312%09red/hsa:51564%09red
Viral myocarditis	hsa05416	KEGG PATHWAY	1	P60709	http://www.genome.jp/kegg-bin/show_pathway?hsa05416/hsa:60%09red
cGMP-PKG signaling pathway	hsa04022	KEGG PATHWAY	2	P12236|Q5JSD2	http://www.genome.jp/kegg-bin/show_pathway?hsa04022/hsa:293%09red/hsa:7417%09red
mTOR signaling pathway	hsa04150	KEGG PATHWAY	2	P60484|A2A3R7	http://www.genome.jp/kegg-bin/show_pathway?hsa04150/hsa:5728%09red/hsa:6194%09red
p53 signaling pathway	hsa04115	KEGG PATHWAY	1	P60484	http://www.genome.jp/kegg-bin/show_pathway?hsa04115/hsa:5728%09red
